# Supplementary material for: Systematic comparison of sea urchin and sea star developmental gene regulatory networks explains how novelty is incorporated in early development
Source: Nat Commun. 2020 Dec 4;11:6235. doi: 10.1038/s41467-020-20023-4 (PMC7719182; doi:10.1038/s41467-020-20023-4)
Supplement: Supplementary file 3 — Supplementary Data 2 [file 41467_2020_20023_MOESM3_ESM.txt]

<BioTapestry version="7.1" >
  <modelData>
    <modelDate>July 10, 2020</modelDate>
    <modelAttribution></modelAttribution>
    <modelKey>
    </modelKey>
  </modelData>
  <timeAxisDefinition units="hours" />
  <workspace x="5224" y="3030" w="6693" h="5020" />
  <startupView model="bioTapV" />
  <fonts>
    <font name="small" type="serif" isBold="true" isItalic="false" size="20" />
    <font name="medium" type="serif" isBold="true" isItalic="false" size="26" />
    <font name="cisRegName" type="serif" isBold="true" isItalic="false" size="28" />
    <font name="geneName" type="serif" isBold="true" isItalic="false" size="26" />
    <font name="link" type="serif" isBold="true" isItalic="false" size="28" />
    <font name="mediumLarge" type="sanSerif" isBold="true" isItalic="false" size="30" />
    <font name="netModule" type="sanSerif" isBold="true" isItalic="false" size="34" />
    <font name="large" type="sanSerif" isBold="true" isItalic="false" size="34" />
    <font name="notes" type="sanSerif" isBold="true" isItalic="false" size="34" />
    <font name="date" type="sanSerif" isBold="false" isItalic="false" size="25" />
    <font name="title" type="sanSerif" isBold="true" isItalic="false" size="32" />
  </fonts>
  <displayOptions branches="outlinedBranches" bigFoot="2" firstZoom="firstZoomToCurrent" inactiveBright="0.55" scale="1" pdMin="0" pdMax="24" />
  <colors>
    <color color="EX-purple" name="Indigo" r="102" g="51" b="255" />
    <color color="EX-pale-cyan" name="Aquamarine" r="138" g="230" b="182" />
    <color color="EX-dark-yellow-green" name="Olive Green" r="115" g="128" b="0" />
    <color color="inactiveLightGreen" name="Very Light Green" r="230" g="255" b="220" />
    <color color="EX-dark-red" name="Deep Ochre" r="140" g="56" b="56" />
    <color color="EX-yellow-green" name="Lime" r="154" g="255" b="0" />
    <color color="white" name="White" r="255" g="255" b="255" />
    <color color="inactiveYellowGreen" name="Light Yellow Green" r="255" g="255" b="220" />
    <color color="EX-dark-green" name="Dark Green" r="39" g="128" b="0" />
    <color color="EX-cyan" name="Cyan" r="0" g="255" b="255" />
    <color color="yellowGreen" name="Yellow Green" r="246" g="249" b="170" />
    <color color="zz_newColosAB" name="MesodermDark" r="226" g="237" b="206" />
    <color color="EX-pale-red-orange" name="Dark Salmon" r="230" g="156" b="138" />
    <color color="EX-pale-magenta" name="Light Plum" r="211" g="138" b="230" />
    <color color="EX-orange" name="Pumpkin Orange" r="255" g="103" b="0" />
    <color color="zz_newColosAA" name="MesodermLite" r="206" g="237" b="216" />
    <color color="EX-medium-magenta" name="Mauve" r="166" g="83" b="166" />
    <color color="inactiveLightOrange" name="Very Light Orange" r="255" g="230" b="200" />
    <color color="lightGreen" name="Light Green" r="214" g="239" b="209" />
    <color color="darkGray" name="Dark Gray" r="150" g="150" b="150" />
    <color color="EX-dark-tan" name="Dark Tan" r="166" g="133" b="83" />
    <color color="EX-dark-cyan" name="Dark Steel Blue" r="0" g="101" b="128" />
    <color color="inactiveLightPurple" name="Very Light Purple" r="245" g="229" b="240" />
    <color color="EX-pure-blue" name="Blue" r="1" g="0" b="255" />
    <color color="EX-yellow" name="Gold" r="255" g="203" b="0" />
    <color color="lightGray" name="Light Gray" r="240" g="240" b="240" />
    <color color="EX-magenta" name="Fuchsia" r="254" g="0" b="255" />
    <color color="inactiveLightGray" name="Very Light Gray" r="245" g="245" b="245" />
    <color color="EX-pale-purple" name="Cornflower Blue" r="149" g="165" b="230" />
    <color color="lightBlue" name="Light Blue" r="220" g="220" b="240" />
    <color color="inactiveLightBlue" name="Very Light Blue" r="235" g="235" b="250" />
    <color color="EX-pale-blue" name="Powder Blue" r="102" g="183" b="204" />
    <color color="EX-pale-blue-magenta" name="Lilac" r="146" g="102" b="204" />
    <color color="EX-dark-purple" name="Slate Blue" r="77" g="56" b="140" />
    <color color="EX-pale-red" name="Rose" r="204" g="102" b="153" />
    <color color="EX-blue" name="Sky Blue" r="0" g="152" b="255" />
    <color color="lightOrange" name="Light Orange" r="244" g="211" b="170" />
    <color color="EX-pale-green" name="Pale Green" r="133" g="204" b="102" />
    <color color="EX-red" name="Bright Red" r="255" g="0" b="0" />
    <color color="EX-pale-yellow orange" name="Dark Wheat" r="204" g="175" b="102" />
    <color color="EX-blue-magenta" name="Bright Purple" r="154" g="0" b="255" />
    <color color="black" name="Black" r="0" g="0" b="0" />
    <color color="lightPurple" name="Light Purple" r="235" g="219" b="229" />
    <color color="EX-dark-orange" name="Sienna" r="97" g="72" b="9" />
    <color color="EX-green" name="Bright Green" r="1" g="255" b="0" />
    <color color="EX-dark-magenta" name="Violet" r="102" g="0" b="128" />
    <color color="EX-yellow-orange" name="Tangerine" r="255" g="153" b="0" />
    <color color="EX-pale-yellow-green" name="Pale Goldenrod" r="221" g="230" b="138" />
    <color color="EX-dark-gray-purple" name="Dark Blue" r="0" g="25" b="128" />
  </colors>
  <images>
  </images>
  <userTreePaths>
  </userTreePaths>
  <genome name="Full Genome" gid="bioTapA" >
    <rootLongName />
    <rootDescription />
    <nodes>
      <boxes>
        <box name="n&#x03b2;Cat-TCF" id="11" >
          <nodeURLs>
            <nodeURL>http://grns.biotapestry.org/PmEndomes/CateninBeta1.html</nodeURL>
          </nodeURLs>
          <simulationLogic type="AND" />
        </box>
        <box name="uncharacterized" id="510" >
          <simulationLogic type="AND" />
        </box>
        <box name="Mat Otx" id="763" >
          <simulationLogic type="AND" />
        </box>
      </boxes>
      <bubbles>
        <bubble name="NIC" id="492" >
          <simulationLogic type="AND" />
        </bubble>
        <bubble name="Otx_bubble" id="771" >
          <simulationLogic type="AND" />
        </bubble>
      </bubbles>
      <intercels>
        <intercel name="DN_intercell" id="495" size="3" >
          <simulationLogic type="AND" />
        </intercel>
      </intercels>
      <genes>
        <gene name="Hex" id="0" size="8" >
          <nodeURLs>
            <nodeURL>http://grns.biotapestry.org/PmEndomes/Hex.html</nodeURL>
          </nodeURLs>
          <simulationLogic type="AND" />
        </gene>
        <gene name="Gene X" id="101" >
          <nodeURLs>
            <nodeURL>http://grns.biotapestry.org/PmEndomes/GeneX.html</nodeURL>
          </nodeURLs>
          <simulationLogic type="AND" />
        </gene>
        <gene name="HesC" id="108" size="8" >
          <nodeURLs>
            <nodeURL>http://grns.biotapestry.org/PmEndomes/HesC.html</nodeURL>
          </nodeURLs>
          <simulationLogic type="AND" />
        </gene>
        <gene name="Dri" id="112" >
          <nodeURLs>
            <nodeURL>http://grns.biotapestry.org/PmEndomes/Dri.html</nodeURL>
          </nodeURLs>
          <simulationLogic type="AND" />
        </gene>
        <gene name="Delta" id="127" size="9" >
          <nodeURLs>
            <nodeURL>http://grns.biotapestry.org/PmEndomes/Delta.html</nodeURL>
          </nodeURLs>
          <simulationLogic type="AND" />
        </gene>
        <gene name="FoxA" id="16" size="8" >
          <nodeURLs>
            <nodeURL>http://grns.biotapestry.org/PmEndomes/FoxA.html</nodeURL>
          </nodeURLs>
          <simulationLogic type="AND" />
        </gene>
        <gene name="Tgif" id="18" size="8" >
          <nodeURLs>
            <nodeURL>http://grns.biotapestry.org/PmEndomes/Tgif.html</nodeURL>
          </nodeURLs>
          <simulationLogic type="AND" />
        </gene>
        <gene name="Notch" id="243" >
          <nodeURLs>
            <nodeURL>http://grns.biotapestry.org/PmEndomes/Notch.html</nodeURL>
          </nodeURLs>
          <simulationLogic type="AND" />
        </gene>
        <gene name="TBr" id="25" >
          <nodeURLs>
            <nodeURL>http://grns.biotapestry.org/PmEndomes/Tbr.html</nodeURL>
          </nodeURLs>
          <simulationLogic type="AND" />
        </gene>
        <gene name="Bra" id="29" >
          <nodeURLs>
            <nodeURL>http://grns.biotapestry.org/PmEndomes/Bra.html</nodeURL>
          </nodeURLs>
          <simulationLogic type="AND" />
        </gene>
        <gene name="Otx" id="34" >
          <nodeURLs>
            <nodeURL>http://grns.biotapestry.org/PmEndomes/Otx.html</nodeURL>
          </nodeURLs>
          <simulationLogic type="AND" />
        </gene>
        <gene name="Six3" id="486" >
          <nodeURLs>
            <nodeURL>http://grns.biotapestry.org/PmEndomes/Six3.html</nodeURL>
          </nodeURLs>
          <simulationLogic type="AND" />
        </gene>
        <gene name="Pax6" id="487" >
          <nodeURLs>
            <nodeURL>http://grns.biotapestry.org/PmEndomes/Pax6.html</nodeURL>
          </nodeURLs>
          <simulationLogic type="AND" />
        </gene>
        <gene name="Erg" id="5" >
          <nodeURLs>
            <nodeURL>http://grns.biotapestry.org/PmEndomes/Erg.html</nodeURL>
          </nodeURLs>
          <simulationLogic type="AND" />
        </gene>
        <gene name="FoxN2/3" id="50" >
          <nodeURLs>
            <nodeURL>http://grns.biotapestry.org/PmEndomes/FoxN2_3.html</nodeURL>
          </nodeURLs>
          <simulationLogic type="AND" />
        </gene>
        <gene name="Gata1/2/3" id="513" >
          <nodeURLs>
            <nodeURL>http://grns.biotapestry.org/PmEndomes/Gata1_2_3.html</nodeURL>
          </nodeURLs>
          <simulationLogic type="AND" />
        </gene>
        <gene name="FoxG" id="514" >
          <nodeURLs>
            <nodeURL>http://grns.biotapestry.org/PmEndomes/FoxG.html</nodeURL>
          </nodeURLs>
          <simulationLogic type="AND" />
        </gene>
        <gene name="Gata4/5/6" id="515" size="8" >
          <nodeURLs>
            <nodeURL>http://grns.biotapestry.org/PmEndomes/Gata_4_5_6.html</nodeURL>
          </nodeURLs>
          <simulationLogic type="AND" />
        </gene>
        <gene name="Eya" id="559" >
          <nodeURLs>
            <nodeURL>http://grns.biotapestry.org/PmEndomes/Eya.html</nodeURL>
          </nodeURLs>
          <simulationLogic type="AND" />
        </gene>
        <gene name="Zic" id="560" >
          <nodeURLs>
            <nodeURL>http://grns.biotapestry.org/PmEndomes/Zic.html</nodeURL>
          </nodeURLs>
          <simulationLogic type="AND" />
        </gene>
        <gene name="Wnt8" id="58" >
          <nodeURLs>
            <nodeURL>http://grns.biotapestry.org/PmEndomes/Wnt8.html</nodeURL>
          </nodeURLs>
          <simulationLogic type="AND" />
        </gene>
        <gene name="Alx1" id="60" >
          <nodeURLs>
            <nodeURL>http://grns.biotapestry.org/PmEndomes/Alx1.html</nodeURL>
          </nodeURLs>
          <simulationLogic type="AND" />
        </gene>
        <gene name="Six1/2" id="730" >
          <nodeURLs>
            <nodeURL>http://grns.biotapestry.org/PmEndomes/Six1_2.html</nodeURL>
          </nodeURLs>
          <simulationLogic type="AND" />
        </gene>
        <gene name="Klf13" id="731" >
          <nodeURLs>
            <nodeURL>http://grns.biotapestry.org/PmEndomes/Klf13.html</nodeURL>
          </nodeURLs>
          <simulationLogic type="AND" />
        </gene>
        <gene name="Cdx" id="732" >
          <nodeURLs>
            <nodeURL>http://grns.biotapestry.org/PmEndomes/Cdx.html</nodeURL>
          </nodeURLs>
          <simulationLogic type="AND" />
        </gene>
        <gene name="Lox" id="733" >
          <nodeURLs>
            <nodeURL>http://grns.biotapestry.org/PmEndomes/Lox.html</nodeURL>
          </nodeURLs>
          <simulationLogic type="AND" />
        </gene>
        <gene name="Vasa" id="734" >
          <nodeURLs>
            <nodeURL>http://grns.biotapestry.org/PmEndomes/Vasa.html</nodeURL>
          </nodeURLs>
          <simulationLogic type="AND" />
        </gene>
        <gene name="Nanos" id="735" >
          <nodeURLs>
            <nodeURL>http://grns.biotapestry.org/PmEndomes/Nanos.html</nodeURL>
          </nodeURLs>
          <simulationLogic type="AND" />
        </gene>
        <gene name="Nodal" id="736" >
          <nodeURLs>
            <nodeURL>http://grns.biotapestry.org/PmEndomes/Nodal.html</nodeURL>
          </nodeURLs>
          <simulationLogic type="AND" />
        </gene>
        <gene name="Tbx2/3" id="737" >
          <simulationLogic type="AND" />
        </gene>
        <gene name="Wnt3" id="738" >
          <nodeURLs>
            <nodeURL>http://grns.biotapestry.org/PmEndomes/Wnt3.html</nodeURL>
          </nodeURLs>
          <simulationLogic type="AND" />
        </gene>
        <gene name="Frz1/2/7" id="739" >
          <nodeURLs>
            <nodeURL>http://grns.biotapestry.org/PmEndomes/Frz1_2_7.html</nodeURL>
          </nodeURLs>
          <simulationLogic type="AND" />
        </gene>
        <gene name="Frz5/8" id="740" >
          <nodeURLs>
            <nodeURL>http://grns.biotapestry.org/PmEndomes/Frz5_8.html</nodeURL>
          </nodeURLs>
          <simulationLogic type="AND" />
        </gene>
        <gene name="Frz9/10" id="741" >
          <nodeURLs>
            <nodeURL>http://grns.biotapestry.org/PmEndomes/Frz9_10.html</nodeURL>
          </nodeURLs>
          <simulationLogic type="AND" />
        </gene>
        <gene name="Hnf6" id="742" >
          <nodeURLs>
            <nodeURL>http://grns.biotapestry.org/PmEndomes/Hnf6.html</nodeURL>
          </nodeURLs>
          <simulationLogic type="AND" />
        </gene>
        <gene name="FoxJ1" id="743" >
          <nodeURLs>
            <nodeURL>http://grns.biotapestry.org/PmEndomes/FoxJ1.html</nodeURL>
          </nodeURLs>
          <simulationLogic type="AND" />
        </gene>
        <gene name="Nk1" id="744" >
          <nodeURLs>
            <nodeURL>http://grns.biotapestry.org/PmEndomes/Nk1.html</nodeURL>
          </nodeURLs>
          <simulationLogic type="AND" />
        </gene>
        <gene name="Pea" id="745" >
          <nodeURLs>
            <nodeURL>http://grns.biotapestry.org/PmEndomes/Pea.html</nodeURL>
          </nodeURLs>
          <simulationLogic type="AND" />
        </gene>
        <gene name="elav" id="770" >
          <nodeURLs>
            <nodeURL>http://grns.biotapestry.org/PmEndomes/elav.html</nodeURL>
          </nodeURLs>
          <simulationLogic type="AND" />
        </gene>
        <gene name="Blimp1" id="78" >
          <nodeURLs>
            <nodeURL>http://grns.biotapestry.org/PmEndomes/Blimp1.html</nodeURL>
          </nodeURLs>
          <simulationLogic type="AND" />
        </gene>
        <gene name="Dac" id="822" >
          <nodeURLs>
            <nodeURL>http://grns.biotapestry.org/PmEndomes/Dac.html</nodeURL>
          </nodeURLs>
          <simulationLogic type="AND" />
        </gene>
        <gene name="Ets1" id="89" >
          <nodeURLs>
            <nodeURL>http://grns.biotapestry.org/PmEndomes/Ets1.html</nodeURL>
          </nodeURLs>
          <simulationLogic type="AND" />
        </gene>
      </genes>
    </nodes>
    <links>
      <link label="" src="0" targ="0" sign="+" id="452" targPad="5" />
      <link label="" src="0" targ="16" sign="+" id="530" targPad="3" />
      <link label="" src="0" targ="18" sign="+" id="55" targPad="2" />
      <link label="" src="0" targ="5" sign="+" id="54" targPad="3" />
      <link label="" src="0" targ="50" sign="+" id="455" targPad="2" />
      <link label="" src="0" targ="515" sign="+" id="531" targPad="3" />
      <link label="" src="0" targ="89" sign="+" id="533" targPad="2" />
      <link label="" src="101" targ="16" sign="-" id="536" targPad="4" />
      <link label="" src="101" targ="515" sign="-" id="535" targPad="2" />
      <link label="" src="101" targ="78" sign="-" id="769" targPad="4" />
      <link label="" src="108" targ="108" sign="-" id="482" targPad="5" />
      <link label="" src="108" targ="127" sign="-" id="232" targPad="-2" />
      <link label="" src="108" targ="89" sign="-" id="265" targPad="4" />
      <link label="" src="11" targ="16" sign="+" id="520" targPad="-1" launchPad="1" />
      <link label="" src="11" targ="29" sign="+" id="729" targPad="1" launchPad="1" />
      <link label="" src="11" targ="5" sign="+" id="457" targPad="0" launchPad="1" />
      <link label="" src="11" targ="515" sign="+" id="519" targPad="-1" launchPad="1" />
      <link label="" src="11" targ="738" sign="+" id="787" targPad="1" launchPad="1" />
      <link label="" src="11" targ="89" sign="+" id="456" targPad="0" launchPad="1" />
      <link label="" src="127" targ="495" id="724" targPad="0" />
      <link label="" src="16" targ="101" sign="+" id="755" targPad="3" />
      <link label="" src="16" targ="16" sign="-" id="780" targPad="5" />
      <link label="" src="16" targ="25" sign="-" id="782" targPad="5" />
      <link label="" src="16" targ="29" sign="-" id="783" targPad="3" />
      <link label="" src="16" targ="513" sign="+" id="757" targPad="3" />
      <link label="" src="16" targ="514" sign="+" id="756" targPad="3" />
      <link label="" src="16" targ="515" sign="-" id="781" targPad="1" />
      <link label="" src="18" targ="0" sign="+" id="72" targPad="4" />
      <link label="" src="18" targ="108" sign="+" id="480" targPad="1" />
      <link label="" src="18" targ="127" sign="-" id="481" targPad="2" />
      <link label="" src="18" targ="18" sign="-" id="37" targPad="5" />
      <link label="" src="18" targ="5" sign="+" id="451" targPad="2" />
      <link label="" src="243" targ="492" sign="+" id="493" targPad="3" />
      <link label="" src="25" targ="0" sign="+" id="450" targPad="2" />
      <link label="" src="25" targ="127" sign="+" id="748" targPad="5" />
      <link label="" src="25" targ="34" sign="+" id="746" targPad="1" targNote="3" />
      <link label="" src="25" targ="5" sign="+" id="190" targPad="1" />
      <link label="" src="29" targ="16" sign="+" id="825" targPad="1" />
      <link label="" src="34" targ="771" sign="+" id="772" targPad="2" />
      <link label="" src="486" targ="127" sign="-" id="500" targPad="0" />
      <link label="" src="486" targ="486" sign="-" id="788" targPad="5" />
      <link label="" src="486" targ="559" sign="+" id="564" targPad="0" />
      <link label="" src="486" targ="89" sign="-" id="505" targPad="5" />
      <link label="" src="487" targ="486" sign="+" id="818" targPad="1" />
      <link label="" src="487" targ="487" sign="-" id="819" targPad="5" />
      <link label="" src="487" targ="559" sign="+" id="561" targPad="2" />
      <link label="" src="487" targ="730" sign="+" id="815" targPad="0" />
      <link label="" src="492" targ="0" sign="+" id="525" targPad="3" launchPad="2" />
      <link label="" src="492" targ="108" sign="+" id="562" targPad="0" launchPad="2" />
      <link label="" src="492" targ="16" sign="+" id="527" targPad="2" launchPad="2" />
      <link label="" src="492" targ="486" sign="+" id="558" targPad="3" launchPad="2" />
      <link label="" src="492" targ="487" sign="+" id="557" targPad="3" launchPad="2" />
      <link label="" src="492" targ="515" sign="+" id="526" targPad="4" launchPad="2" />
      <link label="" src="495" targ="492" sign="+" id="552" targPad="1" />
      <link label="" src="5" targ="0" sign="+" id="28" targPad="0" />
      <link label="" src="5" targ="18" sign="+" id="19" targPad="0" />
      <link label="" src="5" targ="5" sign="+" id="453" targPad="5" />
      <link label="" src="5" targ="50" sign="+" id="454" targPad="0" />
      <link label="" src="510" targ="25" sign="+" id="511" targPad="1" launchPad="1" />
      <link label="" src="515" targ="0" sign="+" id="528" targPad="-1" />
      <link label="" src="515" targ="25" sign="+" id="754" targPad="3" />
      <link label="" src="515" targ="29" sign="+" id="784" targPad="4" />
      <link label="" src="515" targ="513" sign="-" id="529" targPad="5" />
      <link label="" src="515" targ="515" sign="+" id="779" targPad="5" />
      <link label="" src="559" targ="487" sign="-" id="821" targPad="0" />
      <link label="" src="559" targ="730" sign="-" id="820" targPad="2" />
      <link label="" src="730" targ="487" sign="+" id="817" targPad="2" />
      <link label="" src="730" targ="730" sign="+" id="816" targPad="5" />
      <link label="" src="763" targ="771" sign="+" id="793" targPad="3" launchPad="1" />
      <link label="" src="771" targ="16" sign="+" id="776" targPad="0" />
      <link label="" src="771" targ="25" sign="+" id="778" targPad="0" />
      <link label="" src="771" targ="29" sign="+" id="777" targPad="0" />
      <link label="" src="771" targ="34" sign="+" id="785" targPad="5" targNote="3" />
      <link label="" src="771" targ="515" sign="+" id="775" targPad="0" />
      <link label="" src="771" targ="78" sign="+" id="774" targPad="2" />
      <link label="" src="78" targ="108" sign="-" id="366" targPad="4" />
      <link label="" src="78" targ="29" sign="+" id="786" targPad="2" />
      <link label="" src="78" targ="34" sign="+" id="747" targPad="2" targNote="3" />
      <link label="" src="822" targ="559" sign="+" id="824" targPad="4" />
      <link label="" src="822" targ="730" sign="+" id="823" targPad="4" />
      <link label="" src="89" targ="0" sign="+" id="294" targPad="1" />
      <link label="" src="89" targ="101" sign="+" id="534" targPad="1" />
      <link label="" src="89" targ="127" sign="+" id="185" targPad="3" />
      <link label="" src="89" targ="513" sign="+" id="538" targPad="1" />
      <link label="" src="89" targ="514" sign="+" id="537" targPad="1" />
    </links>
    <netOverlays>
    </netOverlays>
    <notes>
    </notes>
  </genome>
  <genomeInstances>
    <genomeInstance name="Endomesoderm 10-24 hour summary" id="bioTapV" minTime="10" maxTime="24" >
      <longName>Endomesoderm 10-24 Hours</longName>
      <description />
      <nodeInstances>
        <boxInstances>
          <boxInstance ref="11" instance="0" />
          <boxInstance ref="11" instance="1" activity="variable" activityLevel="0.5" />
          <boxInstance ref="11" instance="2" activity="variable" activityLevel="0.25" />
          <boxInstance ref="510" instance="0" />
          <boxInstance ref="510" instance="1" />
          <boxInstance ref="510" instance="2" activity="inactive" />
          <boxInstance ref="763" instance="0" />
          <boxInstance ref="763" instance="1" />
          <boxInstance ref="763" instance="2" />
        </boxInstances>
        <bubbleInstances>
          <bubbleInstance ref="492" instance="2" />
          <bubbleInstance ref="492" instance="3" />
          <bubbleInstance ref="492" instance="4" activity="inactive" />
          <bubbleInstance ref="771" instance="0" name="" />
          <bubbleInstance ref="771" instance="1" name="" />
          <bubbleInstance ref="771" instance="2" name="" />
        </bubbleInstances>
        <intercelInstances>
          <intercelInstance ref="495" instance="1" name="" />
          <intercelInstance ref="495" instance="2" name="" />
          <intercelInstance ref="495" instance="3" activity="inactive" name="" />
        </intercelInstances>
        <geneInstances>
          <geneInstance ref="0" instance="2" />
          <geneInstance ref="0" instance="3" />
          <geneInstance ref="101" instance="2" />
          <geneInstance ref="101" instance="3" activity="inactive" />
          <geneInstance ref="108" instance="4" />
          <geneInstance ref="108" instance="5" />
          <geneInstance ref="108" instance="6" />
          <geneInstance ref="112" instance="2" activity="inactive" />
          <geneInstance ref="112" instance="3" activity="inactive" />
          <geneInstance ref="127" instance="2" />
          <geneInstance ref="127" instance="3" activity="inactive" />
          <geneInstance ref="127" instance="4" activity="inactive" />
          <geneInstance ref="16" instance="2" />
          <geneInstance ref="16" instance="3" />
          <geneInstance ref="16" instance="4" activity="inactive" />
          <geneInstance ref="18" instance="2" />
          <geneInstance ref="18" instance="3" />
          <geneInstance ref="243" instance="3" />
          <geneInstance ref="243" instance="4" />
          <geneInstance ref="243" instance="5" />
          <geneInstance ref="25" instance="2" />
          <geneInstance ref="25" instance="3" />
          <geneInstance ref="25" instance="4" activity="inactive" />
          <geneInstance ref="29" instance="3" />
          <geneInstance ref="29" instance="4" />
          <geneInstance ref="29" instance="5" />
          <geneInstance ref="34" instance="2" />
          <geneInstance ref="34" instance="3" />
          <geneInstance ref="34" instance="4" activity="inactive" />
          <geneInstance ref="486" instance="2" />
          <geneInstance ref="486" instance="3" />
          <geneInstance ref="487" instance="2" activity="inactive" />
          <geneInstance ref="50" instance="2" />
          <geneInstance ref="50" instance="3" />
          <geneInstance ref="513" instance="2" />
          <geneInstance ref="513" instance="3" activity="inactive" />
          <geneInstance ref="514" instance="2" />
          <geneInstance ref="514" instance="3" activity="inactive" />
          <geneInstance ref="515" instance="2" />
          <geneInstance ref="515" instance="3" />
          <geneInstance ref="515" instance="4" activity="inactive" />
          <geneInstance ref="559" instance="2" activity="inactive" />
          <geneInstance ref="560" instance="2" activity="inactive" />
          <geneInstance ref="58" instance="5" />
          <geneInstance ref="5" instance="2" />
          <geneInstance ref="5" instance="3" activity="inactive" />
          <geneInstance ref="5" instance="4" activity="inactive" />
          <geneInstance ref="60" instance="2" />
          <geneInstance ref="730" instance="0" activity="inactive" />
          <geneInstance ref="731" instance="1" />
          <geneInstance ref="731" instance="2" />
          <geneInstance ref="732" instance="0" activity="inactive" />
          <geneInstance ref="732" instance="1" />
          <geneInstance ref="733" instance="0" activity="inactive" />
          <geneInstance ref="733" instance="1" activity="inactive" />
          <geneInstance ref="734" instance="0" />
          <geneInstance ref="734" instance="1" />
          <geneInstance ref="735" instance="0" />
          <geneInstance ref="735" instance="1" />
          <geneInstance ref="736" instance="0" activity="inactive" />
          <geneInstance ref="736" instance="1" activity="inactive" />
          <geneInstance ref="737" instance="0" activity="inactive" />
          <geneInstance ref="737" instance="1" activity="inactive" />
          <geneInstance ref="738" instance="0" />
          <geneInstance ref="738" instance="1" />
          <geneInstance ref="738" instance="2" />
          <geneInstance ref="739" instance="0" />
          <geneInstance ref="740" instance="0" />
          <geneInstance ref="741" instance="2" />
          <geneInstance ref="742" instance="2" />
          <geneInstance ref="743" instance="2" />
          <geneInstance ref="744" instance="2" />
          <geneInstance ref="745" instance="2" />
          <geneInstance ref="770" instance="0" activity="inactive" />
          <geneInstance ref="78" instance="4" />
          <geneInstance ref="78" instance="5" />
          <geneInstance ref="78" instance="6" />
          <geneInstance ref="822" instance="0" />
          <geneInstance ref="822" instance="1" />
          <geneInstance ref="822" instance="2" />
          <geneInstance ref="89" instance="2" />
          <geneInstance ref="89" instance="3" activity="inactive" />
          <geneInstance ref="89" instance="4" activity="inactive" />
        </geneInstances>
      </nodeInstances>
      <linkInstances>
        <linkInstance src="0:2" targ="0:2" ref="452" targPad="5" launchPad="0" instance="2" />
        <linkInstance src="0:2" targ="16:2" ref="530" targPad="3" launchPad="0" instance="3" />
        <linkInstance src="0:2" targ="18:2" ref="55" targPad="2" launchPad="0" instance="2" />
        <linkInstance src="0:2" targ="50:2" ref="455" targPad="2" launchPad="0" instance="2" />
        <linkInstance src="0:2" targ="515:2" ref="531" targPad="3" launchPad="0" instance="3" />
        <linkInstance src="0:2" targ="5:2" ref="54" targPad="3" launchPad="0" instance="2" />
        <linkInstance src="0:2" targ="89:2" ref="533" targPad="2" launchPad="0" instance="2" />
        <linkInstance src="0:3" targ="0:3" ref="452" targPad="5" launchPad="0" instance="3" />
        <linkInstance src="0:3" targ="16:3" ref="530" targPad="3" launchPad="0" instance="4" />
        <linkInstance src="0:3" targ="18:3" ref="55" targPad="2" launchPad="0" instance="3" />
        <linkInstance src="0:3" targ="50:3" ref="455" targPad="2" launchPad="0" instance="3" />
        <linkInstance src="0:3" targ="515:3" ref="531" targPad="3" launchPad="0" instance="4" />
        <linkInstance src="0:3" targ="5:3" ref="54" targPad="3" launchPad="0" instance="3" />
        <linkInstance src="0:3" targ="89:3" ref="533" targPad="2" launchPad="0" instance="3" />
        <linkInstance src="101:2" targ="16:2" ref="536" targPad="4" launchPad="0" instance="2" />
        <linkInstance src="101:2" targ="515:2" ref="535" targPad="2" launchPad="0" instance="2" />
        <linkInstance src="101:2" targ="78:4" ref="769" targPad="4" launchPad="0" instance="0" />
        <linkInstance src="101:3" targ="16:3" ref="536" targPad="4" launchPad="0" instance="3" activity="inactive" />
        <linkInstance src="101:3" targ="515:3" ref="535" targPad="2" launchPad="0" instance="3" activity="inactive" />
        <linkInstance src="101:3" targ="78:5" ref="769" targPad="4" launchPad="0" instance="1" activity="inactive" />
        <linkInstance src="108:4" targ="108:4" ref="482" targPad="5" launchPad="0" instance="2" />
        <linkInstance src="108:4" targ="127:2" ref="232" targPad="-2" launchPad="0" instance="2" />
        <linkInstance src="108:4" targ="89:2" ref="265" targPad="4" launchPad="0" instance="2" />
        <linkInstance src="108:5" targ="108:5" ref="482" targPad="5" launchPad="0" instance="3" />
        <linkInstance src="108:5" targ="127:3" ref="232" targPad="-2" launchPad="0" instance="3" />
        <linkInstance src="108:5" targ="89:3" ref="265" targPad="4" launchPad="0" instance="3" />
        <linkInstance src="108:6" targ="108:6" ref="482" targPad="5" launchPad="0" instance="4" />
        <linkInstance src="108:6" targ="127:4" ref="232" targPad="-2" launchPad="0" instance="4" />
        <linkInstance src="108:6" targ="89:4" ref="265" targPad="4" launchPad="0" instance="4" />
        <linkInstance src="11:0" targ="16:2" ref="520" targPad="-1" launchPad="1" instance="0" />
        <linkInstance src="11:0" targ="29:3" ref="729" targPad="1" launchPad="1" instance="0" />
        <linkInstance src="11:0" targ="515:2" ref="519" targPad="-1" launchPad="1" instance="0" />
        <linkInstance src="11:0" targ="5:2" ref="457" targPad="0" launchPad="1" instance="0" />
        <linkInstance src="11:0" targ="738:0" ref="787" targPad="1" launchPad="1" instance="0" />
        <linkInstance src="11:0" targ="89:2" ref="456" targPad="0" launchPad="1" instance="0" />
        <linkInstance src="11:1" targ="16:3" ref="520" targPad="-1" launchPad="1" instance="1" activity="source" />
        <linkInstance src="11:1" targ="29:4" ref="729" targPad="1" launchPad="1" instance="1" activity="source" />
        <linkInstance src="11:1" targ="515:3" ref="519" targPad="-1" launchPad="1" instance="1" activity="source" />
        <linkInstance src="11:1" targ="5:3" ref="457" targPad="0" launchPad="1" instance="1" activity="source" />
        <linkInstance src="11:1" targ="738:1" ref="787" targPad="1" launchPad="1" instance="1" activity="source" />
        <linkInstance src="11:1" targ="89:3" ref="456" targPad="0" launchPad="1" instance="1" activity="source" />
        <linkInstance src="11:2" targ="16:4" ref="520" targPad="-1" launchPad="1" instance="2" activity="variable" activityLevel="0.25" />
        <linkInstance src="11:2" targ="29:5" ref="729" targPad="1" launchPad="1" instance="2" activity="variable" activityLevel="0.25" />
        <linkInstance src="11:2" targ="515:4" ref="519" targPad="-1" launchPad="1" instance="2" activity="variable" activityLevel="0.25" />
        <linkInstance src="11:2" targ="5:4" ref="457" targPad="0" launchPad="1" instance="2" activity="variable" activityLevel="0.25" />
        <linkInstance src="11:2" targ="738:2" ref="787" targPad="1" launchPad="1" instance="2" activity="variable" activityLevel="0.25" />
        <linkInstance src="11:2" targ="89:4" ref="456" targPad="0" launchPad="1" instance="2" activity="variable" activityLevel="0.25" />
        <linkInstance src="127:2" targ="495:1" ref="724" targPad="0" launchPad="0" instance="0" activity="source" />
        <linkInstance src="127:2" targ="495:2" ref="724" targPad="0" launchPad="0" instance="3" activity="source" />
        <linkInstance src="127:4" targ="495:3" ref="724" targPad="0" launchPad="0" instance="2" activity="inactive" />
        <linkInstance src="16:2" targ="101:2" ref="755" targPad="3" launchPad="0" instance="0" />
        <linkInstance src="16:2" targ="16:2" ref="780" targPad="5" launchPad="0" instance="0" />
        <linkInstance src="16:2" targ="25:2" ref="782" targPad="5" launchPad="0" instance="0" />
        <linkInstance src="16:2" targ="29:3" ref="783" targPad="3" launchPad="0" instance="0" />
        <linkInstance src="16:2" targ="513:2" ref="757" targPad="3" launchPad="0" instance="0" />
        <linkInstance src="16:2" targ="514:2" ref="756" targPad="3" launchPad="0" instance="0" />
        <linkInstance src="16:2" targ="515:2" ref="781" targPad="1" launchPad="0" instance="0" />
        <linkInstance src="16:3" targ="101:3" ref="755" targPad="3" launchPad="0" instance="1" />
        <linkInstance src="16:3" targ="16:3" ref="780" targPad="5" launchPad="0" instance="1" />
        <linkInstance src="16:3" targ="25:3" ref="782" targPad="5" launchPad="0" instance="1" />
        <linkInstance src="16:3" targ="29:4" ref="783" targPad="3" launchPad="0" instance="1" />
        <linkInstance src="16:3" targ="513:3" ref="757" targPad="3" launchPad="0" instance="1" />
        <linkInstance src="16:3" targ="514:3" ref="756" targPad="3" launchPad="0" instance="1" />
        <linkInstance src="16:3" targ="515:3" ref="781" targPad="1" launchPad="0" instance="1" />
        <linkInstance src="16:4" targ="16:4" ref="780" targPad="5" launchPad="0" instance="2" activity="inactive" />
        <linkInstance src="16:4" targ="25:4" ref="782" targPad="5" launchPad="0" instance="2" activity="inactive" />
        <linkInstance src="16:4" targ="29:5" ref="783" targPad="3" launchPad="0" instance="2" activity="inactive" />
        <linkInstance src="16:4" targ="515:4" ref="781" targPad="1" launchPad="0" instance="2" activity="inactive" />
        <linkInstance src="18:2" targ="0:2" ref="72" targPad="4" launchPad="0" instance="2" />
        <linkInstance src="18:2" targ="108:4" ref="480" targPad="1" launchPad="0" instance="2" />
        <linkInstance src="18:2" targ="127:2" ref="481" targPad="2" launchPad="0" instance="2" />
        <linkInstance src="18:2" targ="18:2" ref="37" targPad="5" launchPad="0" instance="2" />
        <linkInstance src="18:2" targ="5:2" ref="451" targPad="2" launchPad="0" instance="2" />
        <linkInstance src="18:3" targ="0:3" ref="72" targPad="4" launchPad="0" instance="3" />
        <linkInstance src="18:3" targ="108:5" ref="480" targPad="1" launchPad="0" instance="3" />
        <linkInstance src="18:3" targ="127:3" ref="481" targPad="2" launchPad="0" instance="3" />
        <linkInstance src="18:3" targ="18:3" ref="37" targPad="5" launchPad="0" instance="3" />
        <linkInstance src="18:3" targ="5:3" ref="451" targPad="2" launchPad="0" instance="3" />
        <linkInstance src="243:3" targ="492:2" ref="493" targPad="3" launchPad="0" instance="2" />
        <linkInstance src="243:4" targ="492:3" ref="493" targPad="3" launchPad="0" instance="3" />
        <linkInstance src="243:5" targ="492:4" ref="493" targPad="3" launchPad="0" instance="4" />
        <linkInstance src="25:2" targ="0:2" ref="450" targPad="2" launchPad="0" instance="2" />
        <linkInstance src="25:2" targ="127:2" ref="748" targPad="5" launchPad="0" instance="0" />
        <linkInstance src="25:2" targ="34:2" ref="746" targPad="1" launchPad="0" instance="0" />
        <linkInstance src="25:2" targ="5:2" ref="190" targPad="1" launchPad="0" instance="2" />
        <linkInstance src="25:3" targ="0:3" ref="450" targPad="2" launchPad="0" instance="3" />
        <linkInstance src="25:3" targ="127:3" ref="748" targPad="5" launchPad="0" instance="1" />
        <linkInstance src="25:3" targ="34:3" ref="746" targPad="1" launchPad="0" instance="1" />
        <linkInstance src="25:3" targ="5:3" ref="190" targPad="1" launchPad="0" instance="3" />
        <linkInstance src="25:4" targ="127:4" ref="748" targPad="5" launchPad="0" instance="2" activity="inactive" />
        <linkInstance src="25:4" targ="34:4" ref="746" targPad="1" launchPad="0" instance="2" activity="inactive" />
        <linkInstance src="25:4" targ="5:4" ref="190" targPad="1" launchPad="0" instance="4" activity="inactive" />
        <linkInstance src="29:3" targ="16:2" ref="825" targPad="1" launchPad="0" instance="2" />
        <linkInstance src="29:4" targ="16:3" ref="825" targPad="1" launchPad="0" instance="1" />
        <linkInstance src="29:5" targ="16:4" ref="825" targPad="1" launchPad="0" instance="0" />
        <linkInstance src="34:2" targ="771:0" ref="772" targPad="2" launchPad="0" instance="0" />
        <linkInstance src="34:3" targ="771:1" ref="772" targPad="2" launchPad="0" instance="1" />
        <linkInstance src="34:4" targ="771:2" ref="772" targPad="2" launchPad="0" instance="2" activity="inactive" />
        <linkInstance src="486:2" targ="127:2" ref="500" targPad="0" launchPad="0" instance="2" />
        <linkInstance src="486:2" targ="486:2" ref="788" targPad="5" launchPad="0" instance="0" />
        <linkInstance src="486:2" targ="559:2" ref="564" targPad="0" launchPad="0" instance="2" />
        <linkInstance src="486:2" targ="89:2" ref="505" targPad="5" launchPad="0" instance="2" />
        <linkInstance src="486:3" targ="127:3" ref="500" targPad="0" launchPad="0" instance="3" />
        <linkInstance src="486:3" targ="486:3" ref="788" targPad="5" launchPad="0" instance="1" />
        <linkInstance src="486:3" targ="89:3" ref="505" targPad="5" launchPad="0" instance="3" />
        <linkInstance src="487:2" targ="486:2" ref="818" targPad="1" launchPad="0" instance="0" activity="inactive" />
        <linkInstance src="487:2" targ="487:2" ref="819" targPad="5" launchPad="0" instance="0" activity="inactive" />
        <linkInstance src="487:2" targ="559:2" ref="561" targPad="2" launchPad="0" instance="2" activity="inactive" />
        <linkInstance src="487:2" targ="730:0" ref="815" targPad="0" launchPad="0" instance="0" activity="inactive" />
        <linkInstance src="492:2" targ="0:2" ref="525" targPad="3" launchPad="2" instance="3" />
        <linkInstance src="492:2" targ="108:4" ref="562" targPad="0" launchPad="2" instance="3" />
        <linkInstance src="492:2" targ="16:2" ref="527" targPad="2" launchPad="2" instance="3" />
        <linkInstance src="492:2" targ="486:2" ref="558" targPad="3" launchPad="2" instance="2" />
        <linkInstance src="492:2" targ="487:2" ref="557" targPad="3" launchPad="2" instance="2" />
        <linkInstance src="492:2" targ="515:2" ref="526" targPad="4" launchPad="2" instance="3" />
        <linkInstance src="492:3" targ="0:3" ref="525" targPad="3" launchPad="2" instance="4" />
        <linkInstance src="492:3" targ="108:5" ref="562" targPad="0" launchPad="2" instance="4" />
        <linkInstance src="492:3" targ="16:3" ref="527" targPad="2" launchPad="2" instance="4" />
        <linkInstance src="492:3" targ="486:3" ref="558" targPad="3" launchPad="2" instance="3" />
        <linkInstance src="492:3" targ="515:3" ref="526" targPad="4" launchPad="2" instance="4" />
        <linkInstance src="492:4" targ="108:6" ref="562" targPad="0" launchPad="2" instance="5" activity="inactive" />
        <linkInstance src="492:4" targ="16:4" ref="527" targPad="2" launchPad="2" instance="5" activity="inactive" />
        <linkInstance src="492:4" targ="515:4" ref="526" targPad="4" launchPad="2" instance="5" activity="inactive" />
        <linkInstance src="495:1" targ="492:2" ref="552" targPad="1" launchPad="0" instance="2" />
        <linkInstance src="495:2" targ="492:3" ref="552" targPad="1" launchPad="0" instance="3" />
        <linkInstance src="495:3" targ="492:4" ref="552" targPad="1" launchPad="0" instance="4" activity="inactive" />
        <linkInstance src="510:0" targ="25:2" ref="511" targPad="1" launchPad="1" instance="0" />
        <linkInstance src="510:1" targ="25:3" ref="511" targPad="1" launchPad="1" instance="1" />
        <linkInstance src="510:2" targ="25:4" ref="511" targPad="1" launchPad="1" instance="2" activity="inactive" />
        <linkInstance src="515:2" targ="0:2" ref="528" targPad="-1" launchPad="0" instance="3" />
        <linkInstance src="515:2" targ="25:2" ref="754" targPad="3" launchPad="0" instance="0" />
        <linkInstance src="515:2" targ="29:3" ref="784" targPad="4" launchPad="0" instance="0" />
        <linkInstance src="515:2" targ="513:2" ref="529" targPad="5" launchPad="0" instance="3" />
        <linkInstance src="515:2" targ="515:2" ref="779" targPad="5" launchPad="0" instance="0" />
        <linkInstance src="515:3" targ="0:3" ref="528" targPad="-1" launchPad="0" instance="4" />
        <linkInstance src="515:3" targ="25:3" ref="754" targPad="3" launchPad="0" instance="1" />
        <linkInstance src="515:3" targ="29:4" ref="784" targPad="4" launchPad="0" instance="1" />
        <linkInstance src="515:3" targ="513:3" ref="529" targPad="5" launchPad="0" instance="4" />
        <linkInstance src="515:3" targ="515:3" ref="779" targPad="5" launchPad="0" instance="1" />
        <linkInstance src="515:4" targ="25:4" ref="754" targPad="3" launchPad="0" instance="2" activity="inactive" />
        <linkInstance src="515:4" targ="29:5" ref="784" targPad="4" launchPad="0" instance="2" activity="inactive" />
        <linkInstance src="515:4" targ="515:4" ref="779" targPad="5" launchPad="0" instance="2" activity="inactive" />
        <linkInstance src="559:2" targ="487:2" ref="821" targPad="0" launchPad="0" instance="0" activity="inactive" />
        <linkInstance src="559:2" targ="730:0" ref="820" targPad="2" launchPad="0" instance="0" activity="inactive" />
        <linkInstance src="5:2" targ="0:2" ref="28" targPad="0" launchPad="0" instance="2" />
        <linkInstance src="5:2" targ="18:2" ref="19" targPad="0" launchPad="0" instance="2" />
        <linkInstance src="5:2" targ="50:2" ref="454" targPad="0" launchPad="0" instance="2" />
        <linkInstance src="5:2" targ="5:2" ref="453" targPad="5" launchPad="0" instance="2" />
        <linkInstance src="5:3" targ="0:3" ref="28" targPad="0" launchPad="0" instance="3" activity="inactive" />
        <linkInstance src="5:3" targ="18:3" ref="19" targPad="0" launchPad="0" instance="3" activity="inactive" />
        <linkInstance src="5:3" targ="50:3" ref="454" targPad="0" launchPad="0" instance="3" activity="inactive" />
        <linkInstance src="5:3" targ="5:3" ref="453" targPad="5" launchPad="0" instance="3" activity="inactive" />
        <linkInstance src="5:4" targ="5:4" ref="453" targPad="5" launchPad="0" instance="4" activity="inactive" />
        <linkInstance src="730:0" targ="487:2" ref="817" targPad="2" launchPad="0" instance="0" activity="inactive" />
        <linkInstance src="730:0" targ="730:0" ref="816" targPad="5" launchPad="0" instance="0" activity="inactive" />
        <linkInstance src="763:0" targ="771:0" ref="793" targPad="3" launchPad="1" instance="0" />
        <linkInstance src="763:1" targ="771:1" ref="793" targPad="3" launchPad="1" instance="1" />
        <linkInstance src="763:2" targ="771:2" ref="793" targPad="3" launchPad="1" instance="2" />
        <linkInstance src="771:0" targ="16:2" ref="776" targPad="0" launchPad="0" instance="0" />
        <linkInstance src="771:0" targ="25:2" ref="778" targPad="0" launchPad="0" instance="0" />
        <linkInstance src="771:0" targ="29:3" ref="777" targPad="0" launchPad="0" instance="0" />
        <linkInstance src="771:0" targ="34:2" ref="785" targPad="5" launchPad="0" instance="0" />
        <linkInstance src="771:0" targ="515:2" ref="775" targPad="0" launchPad="0" instance="0" />
        <linkInstance src="771:0" targ="78:4" ref="774" targPad="2" launchPad="0" instance="0" />
        <linkInstance src="771:1" targ="16:3" ref="776" targPad="0" launchPad="0" instance="1" />
        <linkInstance src="771:1" targ="25:3" ref="778" targPad="0" launchPad="0" instance="1" />
        <linkInstance src="771:1" targ="29:4" ref="777" targPad="0" launchPad="0" instance="1" />
        <linkInstance src="771:1" targ="34:3" ref="785" targPad="5" launchPad="0" instance="1" />
        <linkInstance src="771:1" targ="515:3" ref="775" targPad="0" launchPad="0" instance="1" />
        <linkInstance src="771:1" targ="78:5" ref="774" targPad="2" launchPad="0" instance="1" />
        <linkInstance src="771:2" targ="16:4" ref="776" targPad="0" launchPad="0" instance="2" />
        <linkInstance src="771:2" targ="25:4" ref="778" targPad="0" launchPad="0" instance="2" />
        <linkInstance src="771:2" targ="29:5" ref="777" targPad="0" launchPad="0" instance="2" />
        <linkInstance src="771:2" targ="34:4" ref="785" targPad="5" launchPad="0" instance="2" />
        <linkInstance src="771:2" targ="515:4" ref="775" targPad="0" launchPad="0" instance="2" />
        <linkInstance src="771:2" targ="78:6" ref="774" targPad="2" launchPad="0" instance="2" />
        <linkInstance src="78:4" targ="108:4" ref="366" targPad="4" launchPad="0" instance="4" />
        <linkInstance src="78:4" targ="29:3" ref="786" targPad="2" launchPad="0" instance="0" />
        <linkInstance src="78:4" targ="34:2" ref="747" targPad="2" launchPad="0" instance="0" />
        <linkInstance src="78:5" targ="108:5" ref="366" targPad="4" launchPad="0" instance="5" />
        <linkInstance src="78:5" targ="29:4" ref="786" targPad="2" launchPad="0" instance="1" />
        <linkInstance src="78:5" targ="34:3" ref="747" targPad="2" launchPad="0" instance="1" />
        <linkInstance src="78:6" targ="108:6" ref="366" targPad="4" launchPad="0" instance="6" />
        <linkInstance src="78:6" targ="29:5" ref="786" targPad="2" launchPad="0" instance="2" />
        <linkInstance src="78:6" targ="34:4" ref="747" targPad="2" launchPad="0" instance="2" />
        <linkInstance src="822:0" targ="559:2" ref="824" targPad="4" launchPad="0" instance="0" />
        <linkInstance src="822:0" targ="730:0" ref="823" targPad="4" launchPad="0" instance="0" />
        <linkInstance src="89:2" targ="0:2" ref="294" targPad="1" launchPad="0" instance="2" />
        <linkInstance src="89:2" targ="101:2" ref="534" targPad="1" launchPad="0" instance="2" />
        <linkInstance src="89:2" targ="127:2" ref="185" targPad="3" launchPad="0" instance="2" />
        <linkInstance src="89:2" targ="513:2" ref="538" targPad="1" launchPad="0" instance="2" />
        <linkInstance src="89:2" targ="514:2" ref="537" targPad="1" launchPad="0" instance="2" />
        <linkInstance src="89:3" targ="0:3" ref="294" targPad="1" launchPad="0" instance="3" activity="inactive" />
        <linkInstance src="89:3" targ="101:3" ref="534" targPad="1" launchPad="0" instance="3" activity="inactive" />
        <linkInstance src="89:3" targ="127:3" ref="185" targPad="3" launchPad="0" instance="3" activity="inactive" />
        <linkInstance src="89:3" targ="513:3" ref="538" targPad="1" launchPad="0" instance="3" activity="inactive" />
        <linkInstance src="89:3" targ="514:3" ref="537" targPad="1" launchPad="0" instance="3" activity="inactive" />
        <linkInstance src="89:4" targ="127:4" ref="185" targPad="3" launchPad="0" instance="4" activity="inactive" />
      </linkInstances>
      <groups>
        <group id="716" name="Mesoderm" >
          <members>
            <member ref="560:2" />
            <member ref="770:0" />
            <member ref="740:0" />
            <member ref="60:2" />
            <member ref="487:2" />
            <member ref="559:2" />
            <member ref="510:0" />
            <member ref="0:2" />
            <member ref="734:0" />
            <member ref="495:1" />
            <member ref="738:0" />
            <member ref="5:2" />
            <member ref="89:2" />
            <member ref="108:4" />
            <member ref="733:0" />
            <member ref="34:2" />
            <member ref="763:0" />
            <member ref="78:4" />
            <member ref="515:2" />
            <member ref="735:0" />
            <member ref="486:2" />
            <member ref="16:2" />
            <member ref="771:0" />
            <member ref="127:2" />
            <member ref="101:2" />
            <member ref="514:2" />
            <member ref="739:0" />
            <member ref="822:0" />
            <member ref="730:0" />
            <member ref="112:2" />
            <member ref="731:1" />
            <member ref="492:2" />
            <member ref="11:0" />
            <member ref="18:2" />
            <member ref="736:0" />
            <member ref="737:0" />
            <member ref="732:0" />
            <member ref="50:2" />
            <member ref="29:3" />
            <member ref="25:2" />
            <member ref="243:3" />
            <member ref="513:2" />
          </members>
        </group>
        <group id="717" name="Endoderm" >
          <members>
            <member ref="513:3" />
            <member ref="34:3" />
            <member ref="495:2" />
            <member ref="112:3" />
            <member ref="735:1" />
            <member ref="89:3" />
            <member ref="514:3" />
            <member ref="771:1" />
            <member ref="108:5" />
            <member ref="738:1" />
            <member ref="18:3" />
            <member ref="5:3" />
            <member ref="822:1" />
            <member ref="732:1" />
            <member ref="731:2" />
            <member ref="737:1" />
            <member ref="510:1" />
            <member ref="243:4" />
            <member ref="29:4" />
            <member ref="763:1" />
            <member ref="16:3" />
            <member ref="78:5" />
            <member ref="0:3" />
            <member ref="492:3" />
            <member ref="11:1" />
            <member ref="734:1" />
            <member ref="50:3" />
            <member ref="25:3" />
            <member ref="733:1" />
            <member ref="101:3" />
            <member ref="736:1" />
            <member ref="486:3" />
            <member ref="515:3" />
            <member ref="127:3" />
          </members>
        </group>
        <group id="718" name="Veg1 Ectoderm" >
          <members>
            <member ref="16:4" />
            <member ref="492:4" />
            <member ref="34:4" />
            <member ref="742:2" />
            <member ref="11:2" />
            <member ref="127:4" />
            <member ref="78:6" />
            <member ref="5:4" />
            <member ref="495:3" />
            <member ref="743:2" />
            <member ref="243:5" />
            <member ref="510:2" />
            <member ref="763:2" />
            <member ref="29:5" />
            <member ref="741:2" />
            <member ref="58:5" />
            <member ref="89:4" />
            <member ref="745:2" />
            <member ref="108:6" />
            <member ref="822:2" />
            <member ref="25:4" />
            <member ref="744:2" />
            <member ref="738:2" />
            <member ref="515:4" />
            <member ref="771:2" />
          </members>
        </group>
      </groups>
      <netOverlays>
      </netOverlays>
      <notes>
        <note id="bioTapV-ZZ-0A" name="n&#x03b2;-TCF = nuclearized &#x03b2;-catenin-Tcf1Mat = maternal protein" breakDef="35" interactive="false"/>
      </notes>
    </genomeInstance>
    <genomeInstance name="Endomesoderm 25-34 hour summary" id="bioTapm" minTime="25" maxTime="34" >
      <longName>Endomesoderm 25-34 Hours</longName>
      <description />
      <nodeInstances>
        <boxInstances>
          <boxInstance ref="11" instance="1" activity="inactive" />
          <boxInstance ref="11" instance="3" activity="inactive" />
          <boxInstance ref="11" instance="4" activity="inactive" />
          <boxInstance ref="11" instance="5" activity="inactive" />
          <boxInstance ref="510" instance="1" activity="inactive" />
          <boxInstance ref="510" instance="3" activity="inactive" />
          <boxInstance ref="510" instance="4" activity="inactive" />
          <boxInstance ref="510" instance="5" activity="inactive" />
          <boxInstance ref="763" instance="1" activity="inactive" />
          <boxInstance ref="763" instance="3" activity="inactive" />
          <boxInstance ref="763" instance="4" activity="inactive" />
          <boxInstance ref="763" instance="5" activity="inactive" />
        </boxInstances>
        <bubbleInstances>
          <bubbleInstance ref="492" instance="3" />
          <bubbleInstance ref="492" instance="5" />
          <bubbleInstance ref="492" instance="6" />
          <bubbleInstance ref="492" instance="7" activity="inactive" />
          <bubbleInstance ref="771" instance="1" name="" />
          <bubbleInstance ref="771" instance="3" name="" />
          <bubbleInstance ref="771" instance="4" name="" />
          <bubbleInstance ref="771" instance="5" activity="inactive" name="" />
        </bubbleInstances>
        <intercelInstances>
          <intercelInstance ref="495" instance="2" name="" />
          <intercelInstance ref="495" instance="4" name="" />
          <intercelInstance ref="495" instance="5" name="" />
          <intercelInstance ref="495" instance="6" activity="inactive" name="" />
        </intercelInstances>
        <geneInstances>
          <geneInstance ref="0" instance="3" />
          <geneInstance ref="0" instance="4" />
          <geneInstance ref="0" instance="5" />
          <geneInstance ref="101" instance="3" activity="inactive" />
          <geneInstance ref="101" instance="4" />
          <geneInstance ref="101" instance="5" />
          <geneInstance ref="108" instance="5" activity="inactive" />
          <geneInstance ref="108" instance="7" />
          <geneInstance ref="108" instance="8" />
          <geneInstance ref="108" instance="9" activity="inactive" />
          <geneInstance ref="112" instance="3" activity="inactive" />
          <geneInstance ref="112" instance="4" activity="inactive" />
          <geneInstance ref="112" instance="5" activity="inactive" />
          <geneInstance ref="127" instance="3" activity="inactive" />
          <geneInstance ref="127" instance="5" />
          <geneInstance ref="127" instance="6" />
          <geneInstance ref="127" instance="7" activity="inactive" />
          <geneInstance ref="16" instance="3" />
          <geneInstance ref="16" instance="5" activity="inactive" />
          <geneInstance ref="16" instance="6" activity="inactive" />
          <geneInstance ref="16" instance="7" activity="inactive" />
          <geneInstance ref="18" instance="3" />
          <geneInstance ref="18" instance="4" />
          <geneInstance ref="18" instance="5" />
          <geneInstance ref="243" instance="4" />
          <geneInstance ref="243" instance="6" />
          <geneInstance ref="243" instance="7" />
          <geneInstance ref="243" instance="8" />
          <geneInstance ref="25" instance="3" />
          <geneInstance ref="25" instance="5" />
          <geneInstance ref="25" instance="6" />
          <geneInstance ref="25" instance="7" activity="inactive" />
          <geneInstance ref="29" instance="4" activity="inactive" />
          <geneInstance ref="29" instance="6" activity="inactive" />
          <geneInstance ref="29" instance="7" activity="inactive" />
          <geneInstance ref="29" instance="8" />
          <geneInstance ref="34" instance="3" />
          <geneInstance ref="34" instance="5" />
          <geneInstance ref="34" instance="6" />
          <geneInstance ref="34" instance="7" activity="inactive" />
          <geneInstance ref="486" instance="3" />
          <geneInstance ref="486" instance="4" />
          <geneInstance ref="486" instance="5" />
          <geneInstance ref="487" instance="3" activity="inactive" />
          <geneInstance ref="487" instance="4" activity="inactive" />
          <geneInstance ref="50" instance="3" />
          <geneInstance ref="50" instance="4" />
          <geneInstance ref="50" instance="5" />
          <geneInstance ref="513" instance="3" activity="inactive" />
          <geneInstance ref="513" instance="4" />
          <geneInstance ref="513" instance="5" />
          <geneInstance ref="514" instance="3" activity="inactive" />
          <geneInstance ref="514" instance="4" />
          <geneInstance ref="514" instance="5" />
          <geneInstance ref="515" instance="3" />
          <geneInstance ref="515" instance="5" activity="inactive" />
          <geneInstance ref="515" instance="6" activity="inactive" />
          <geneInstance ref="515" instance="7" activity="inactive" />
          <geneInstance ref="559" instance="3" activity="inactive" />
          <geneInstance ref="559" instance="4" activity="inactive" />
          <geneInstance ref="560" instance="3" activity="inactive" />
          <geneInstance ref="560" instance="4" activity="inactive" />
          <geneInstance ref="58" instance="6" />
          <geneInstance ref="5" instance="3" activity="inactive" />
          <geneInstance ref="5" instance="5" />
          <geneInstance ref="5" instance="6" />
          <geneInstance ref="5" instance="7" activity="inactive" />
          <geneInstance ref="60" instance="3" />
          <geneInstance ref="60" instance="4" />
          <geneInstance ref="730" instance="1" activity="inactive" />
          <geneInstance ref="730" instance="2" activity="inactive" />
          <geneInstance ref="731" instance="2" />
          <geneInstance ref="731" instance="3" activity="inactive" />
          <geneInstance ref="731" instance="4" activity="inactive" />
          <geneInstance ref="732" instance="1" />
          <geneInstance ref="732" instance="2" activity="inactive" />
          <geneInstance ref="732" instance="3" activity="inactive" />
          <geneInstance ref="733" instance="1" activity="inactive" />
          <geneInstance ref="733" instance="2" activity="inactive" />
          <geneInstance ref="733" instance="3" activity="inactive" />
          <geneInstance ref="734" instance="1" />
          <geneInstance ref="734" instance="2" />
          <geneInstance ref="734" instance="3" />
          <geneInstance ref="735" instance="1" />
          <geneInstance ref="735" instance="2" />
          <geneInstance ref="735" instance="3" />
          <geneInstance ref="736" instance="1" activity="inactive" />
          <geneInstance ref="736" instance="2" activity="inactive" />
          <geneInstance ref="736" instance="3" activity="inactive" />
          <geneInstance ref="737" instance="1" activity="inactive" />
          <geneInstance ref="737" instance="2" activity="inactive" />
          <geneInstance ref="737" instance="3" activity="inactive" />
          <geneInstance ref="738" instance="1" />
          <geneInstance ref="738" instance="3" activity="inactive" />
          <geneInstance ref="738" instance="4" activity="inactive" />
          <geneInstance ref="738" instance="5" />
          <geneInstance ref="739" instance="1" />
          <geneInstance ref="739" instance="2" />
          <geneInstance ref="740" instance="1" />
          <geneInstance ref="740" instance="2" />
          <geneInstance ref="741" instance="3" />
          <geneInstance ref="742" instance="3" />
          <geneInstance ref="743" instance="3" />
          <geneInstance ref="744" instance="3" />
          <geneInstance ref="745" instance="3" />
          <geneInstance ref="770" instance="1" />
          <geneInstance ref="770" instance="2" />
          <geneInstance ref="78" instance="5" />
          <geneInstance ref="78" instance="7" activity="inactive" />
          <geneInstance ref="78" instance="8" activity="inactive" />
          <geneInstance ref="78" instance="9" />
          <geneInstance ref="822" instance="0" />
          <geneInstance ref="822" instance="1" />
          <geneInstance ref="822" instance="2" />
          <geneInstance ref="822" instance="3" />
          <geneInstance ref="89" instance="3" activity="inactive" />
          <geneInstance ref="89" instance="5" />
          <geneInstance ref="89" instance="6" />
          <geneInstance ref="89" instance="7" activity="inactive" />
        </geneInstances>
      </nodeInstances>
      <linkInstances>
        <linkInstance src="0:3" targ="0:3" ref="452" targPad="5" launchPad="0" instance="3" />
        <linkInstance src="0:3" targ="16:3" ref="530" targPad="3" launchPad="0" instance="4" />
        <linkInstance src="0:3" targ="18:3" ref="55" targPad="2" launchPad="0" instance="3" />
        <linkInstance src="0:3" targ="50:3" ref="455" targPad="2" launchPad="0" instance="3" />
        <linkInstance src="0:3" targ="515:3" ref="531" targPad="3" launchPad="0" instance="4" />
        <linkInstance src="0:3" targ="5:3" ref="54" targPad="3" launchPad="0" instance="3" />
        <linkInstance src="0:3" targ="89:3" ref="533" targPad="2" launchPad="0" instance="3" />
        <linkInstance src="0:4" targ="0:4" ref="452" targPad="5" launchPad="0" instance="4" />
        <linkInstance src="0:4" targ="16:5" ref="530" targPad="3" launchPad="0" instance="5" />
        <linkInstance src="0:4" targ="18:4" ref="55" targPad="2" launchPad="0" instance="4" />
        <linkInstance src="0:4" targ="50:4" ref="455" targPad="2" launchPad="0" instance="4" />
        <linkInstance src="0:4" targ="515:5" ref="531" targPad="3" launchPad="0" instance="5" />
        <linkInstance src="0:4" targ="5:5" ref="54" targPad="3" launchPad="0" instance="4" />
        <linkInstance src="0:4" targ="89:5" ref="533" targPad="2" launchPad="0" instance="4" />
        <linkInstance src="0:5" targ="0:5" ref="452" targPad="5" launchPad="0" instance="5" />
        <linkInstance src="0:5" targ="16:6" ref="530" targPad="3" launchPad="0" instance="6" />
        <linkInstance src="0:5" targ="18:5" ref="55" targPad="2" launchPad="0" instance="5" />
        <linkInstance src="0:5" targ="50:5" ref="455" targPad="2" launchPad="0" instance="5" />
        <linkInstance src="0:5" targ="515:6" ref="531" targPad="3" launchPad="0" instance="6" />
        <linkInstance src="0:5" targ="5:6" ref="54" targPad="3" launchPad="0" instance="5" />
        <linkInstance src="0:5" targ="89:6" ref="533" targPad="2" launchPad="0" instance="5" />
        <linkInstance src="101:3" targ="16:3" ref="536" targPad="4" launchPad="0" instance="3" activity="inactive" />
        <linkInstance src="101:3" targ="515:3" ref="535" targPad="2" launchPad="0" instance="3" activity="inactive" />
        <linkInstance src="101:3" targ="78:5" ref="769" targPad="4" launchPad="0" instance="1" activity="inactive" />
        <linkInstance src="101:4" targ="16:5" ref="536" targPad="4" launchPad="0" instance="4" />
        <linkInstance src="101:4" targ="515:5" ref="535" targPad="2" launchPad="0" instance="4" />
        <linkInstance src="101:4" targ="78:7" ref="769" targPad="4" launchPad="0" instance="2" />
        <linkInstance src="101:5" targ="16:6" ref="536" targPad="4" launchPad="0" instance="5" activity="inactive" />
        <linkInstance src="101:5" targ="515:6" ref="535" targPad="2" launchPad="0" instance="5" />
        <linkInstance src="101:5" targ="78:8" ref="769" targPad="4" launchPad="0" instance="3" />
        <linkInstance src="108:5" targ="108:5" ref="482" targPad="5" launchPad="0" instance="3" activity="inactive" />
        <linkInstance src="108:5" targ="127:3" ref="232" targPad="-2" launchPad="0" instance="3" activity="inactive" />
        <linkInstance src="108:5" targ="89:3" ref="265" targPad="4" launchPad="0" instance="3" activity="inactive" />
        <linkInstance src="108:7" targ="108:7" ref="482" targPad="5" launchPad="0" instance="5" />
        <linkInstance src="108:7" targ="127:5" ref="232" targPad="-2" launchPad="0" instance="5" />
        <linkInstance src="108:7" targ="89:5" ref="265" targPad="4" launchPad="0" instance="5" />
        <linkInstance src="108:8" targ="108:8" ref="482" targPad="5" launchPad="0" instance="6" />
        <linkInstance src="108:8" targ="127:6" ref="232" targPad="-2" launchPad="0" instance="6" />
        <linkInstance src="108:8" targ="89:6" ref="265" targPad="4" launchPad="0" instance="6" />
        <linkInstance src="108:9" targ="108:9" ref="482" targPad="5" launchPad="0" instance="7" activity="inactive" />
        <linkInstance src="108:9" targ="127:7" ref="232" targPad="-2" launchPad="0" instance="7" activity="inactive" />
        <linkInstance src="108:9" targ="89:7" ref="265" targPad="4" launchPad="0" instance="7" activity="inactive" />
        <linkInstance src="11:1" targ="16:3" ref="520" targPad="-1" launchPad="1" instance="1" activity="inactive" />
        <linkInstance src="11:1" targ="29:4" ref="729" targPad="1" launchPad="1" instance="1" activity="inactive" />
        <linkInstance src="11:1" targ="515:3" ref="519" targPad="-1" launchPad="1" instance="1" activity="inactive" />
        <linkInstance src="11:1" targ="5:3" ref="457" targPad="0" launchPad="1" instance="1" activity="inactive" />
        <linkInstance src="11:1" targ="738:1" ref="787" targPad="1" launchPad="1" instance="1" activity="inactive" />
        <linkInstance src="11:1" targ="89:3" ref="456" targPad="0" launchPad="1" instance="1" activity="inactive" />
        <linkInstance src="11:3" targ="16:5" ref="520" targPad="-1" launchPad="1" instance="3" activity="inactive" />
        <linkInstance src="11:3" targ="29:6" ref="729" targPad="1" launchPad="1" instance="3" activity="inactive" />
        <linkInstance src="11:3" targ="515:5" ref="519" targPad="-1" launchPad="1" instance="3" activity="inactive" />
        <linkInstance src="11:3" targ="5:5" ref="457" targPad="0" launchPad="1" instance="3" activity="inactive" />
        <linkInstance src="11:3" targ="738:3" ref="787" targPad="1" launchPad="1" instance="3" activity="inactive" />
        <linkInstance src="11:3" targ="89:5" ref="456" targPad="0" launchPad="1" instance="3" activity="inactive" />
        <linkInstance src="11:4" targ="16:6" ref="520" targPad="-1" launchPad="1" instance="4" activity="inactive" />
        <linkInstance src="11:4" targ="29:7" ref="729" targPad="1" launchPad="1" instance="4" activity="inactive" />
        <linkInstance src="11:4" targ="515:6" ref="519" targPad="-1" launchPad="1" instance="4" activity="inactive" />
        <linkInstance src="11:4" targ="5:6" ref="457" targPad="0" launchPad="1" instance="4" activity="inactive" />
        <linkInstance src="11:4" targ="738:4" ref="787" targPad="1" launchPad="1" instance="4" activity="inactive" />
        <linkInstance src="11:4" targ="89:6" ref="456" targPad="0" launchPad="1" instance="4" activity="inactive" />
        <linkInstance src="11:5" targ="16:7" ref="520" targPad="-1" launchPad="1" instance="5" activity="inactive" />
        <linkInstance src="11:5" targ="29:8" ref="729" targPad="1" launchPad="1" instance="5" activity="inactive" />
        <linkInstance src="11:5" targ="515:7" ref="519" targPad="-1" launchPad="1" instance="5" activity="inactive" />
        <linkInstance src="11:5" targ="5:7" ref="457" targPad="0" launchPad="1" instance="5" activity="inactive" />
        <linkInstance src="11:5" targ="738:5" ref="787" targPad="1" launchPad="1" instance="5" activity="inactive" />
        <linkInstance src="11:5" targ="89:7" ref="456" targPad="0" launchPad="1" instance="5" activity="inactive" />
        <linkInstance src="127:5" targ="495:2" ref="724" targPad="0" launchPad="0" instance="3" activity="source" />
        <linkInstance src="127:5" targ="495:5" ref="724" targPad="0" launchPad="0" instance="4" activity="source" />
        <linkInstance src="127:6" targ="495:2" ref="724" targPad="-1" launchPad="0" instance="6" />
        <linkInstance src="127:6" targ="495:4" ref="724" targPad="0" launchPad="0" instance="5" />
        <linkInstance src="127:7" targ="495:6" ref="724" targPad="0" launchPad="0" instance="7" activity="inactive" />
        <linkInstance src="16:3" targ="101:3" ref="755" targPad="3" launchPad="0" instance="1" />
        <linkInstance src="16:3" targ="16:3" ref="780" targPad="5" launchPad="0" instance="1" />
        <linkInstance src="16:3" targ="25:3" ref="782" targPad="5" launchPad="0" instance="1" />
        <linkInstance src="16:3" targ="29:4" ref="783" targPad="3" launchPad="0" instance="1" />
        <linkInstance src="16:3" targ="513:3" ref="757" targPad="3" launchPad="0" instance="1" />
        <linkInstance src="16:3" targ="514:3" ref="756" targPad="3" launchPad="0" instance="1" />
        <linkInstance src="16:3" targ="515:3" ref="781" targPad="1" launchPad="0" instance="1" />
        <linkInstance src="16:5" targ="101:4" ref="755" targPad="3" launchPad="0" instance="2" activity="inactive" />
        <linkInstance src="16:5" targ="16:5" ref="780" targPad="5" launchPad="0" instance="3" activity="inactive" />
        <linkInstance src="16:5" targ="25:5" ref="782" targPad="5" launchPad="0" instance="3" activity="inactive" />
        <linkInstance src="16:5" targ="29:6" ref="783" targPad="3" launchPad="0" instance="3" activity="inactive" />
        <linkInstance src="16:5" targ="513:4" ref="757" targPad="3" launchPad="0" instance="2" activity="inactive" />
        <linkInstance src="16:5" targ="514:4" ref="756" targPad="3" launchPad="0" instance="2" activity="inactive" />
        <linkInstance src="16:5" targ="515:5" ref="781" targPad="1" launchPad="0" instance="3" activity="inactive" />
        <linkInstance src="16:6" targ="101:5" ref="755" targPad="3" launchPad="0" instance="3" activity="inactive" />
        <linkInstance src="16:6" targ="16:6" ref="780" targPad="5" launchPad="0" instance="4" activity="inactive" />
        <linkInstance src="16:6" targ="25:6" ref="782" targPad="5" launchPad="0" instance="4" activity="inactive" />
        <linkInstance src="16:6" targ="29:7" ref="783" targPad="3" launchPad="0" instance="4" activity="inactive" />
        <linkInstance src="16:6" targ="513:5" ref="757" targPad="3" launchPad="0" instance="3" activity="inactive" />
        <linkInstance src="16:6" targ="514:5" ref="756" targPad="3" launchPad="0" instance="3" activity="inactive" />
        <linkInstance src="16:6" targ="515:6" ref="781" targPad="1" launchPad="0" instance="4" activity="inactive" />
        <linkInstance src="16:7" targ="16:7" ref="780" targPad="5" launchPad="0" instance="5" activity="inactive" />
        <linkInstance src="16:7" targ="25:7" ref="782" targPad="5" launchPad="0" instance="5" activity="inactive" />
        <linkInstance src="16:7" targ="29:8" ref="783" targPad="3" launchPad="0" instance="5" activity="inactive" />
        <linkInstance src="16:7" targ="515:7" ref="781" targPad="1" launchPad="0" instance="5" activity="inactive" />
        <linkInstance src="18:3" targ="0:3" ref="72" targPad="4" launchPad="0" instance="3" />
        <linkInstance src="18:3" targ="108:5" ref="480" targPad="1" launchPad="0" instance="3" />
        <linkInstance src="18:3" targ="127:3" ref="481" targPad="2" launchPad="0" instance="3" />
        <linkInstance src="18:3" targ="18:3" ref="37" targPad="5" launchPad="0" instance="3" />
        <linkInstance src="18:3" targ="5:3" ref="451" targPad="2" launchPad="0" instance="3" />
        <linkInstance src="18:4" targ="0:4" ref="72" targPad="4" launchPad="0" instance="4" />
        <linkInstance src="18:4" targ="108:7" ref="480" targPad="1" launchPad="0" instance="4" />
        <linkInstance src="18:4" targ="127:5" ref="481" targPad="2" launchPad="0" instance="4" />
        <linkInstance src="18:4" targ="18:4" ref="37" targPad="5" launchPad="0" instance="4" />
        <linkInstance src="18:4" targ="5:5" ref="451" targPad="2" launchPad="0" instance="4" />
        <linkInstance src="18:5" targ="0:5" ref="72" targPad="4" launchPad="0" instance="5" />
        <linkInstance src="18:5" targ="108:8" ref="480" targPad="1" launchPad="0" instance="5" />
        <linkInstance src="18:5" targ="127:6" ref="481" targPad="2" launchPad="0" instance="5" />
        <linkInstance src="18:5" targ="18:5" ref="37" targPad="5" launchPad="0" instance="5" />
        <linkInstance src="18:5" targ="5:6" ref="451" targPad="2" launchPad="0" instance="5" />
        <linkInstance src="243:4" targ="492:3" ref="493" targPad="3" launchPad="0" instance="3" />
        <linkInstance src="243:6" targ="492:5" ref="493" targPad="3" launchPad="0" instance="5" />
        <linkInstance src="243:7" targ="492:6" ref="493" targPad="3" launchPad="0" instance="6" />
        <linkInstance src="243:8" targ="492:7" ref="493" targPad="3" launchPad="0" instance="7" />
        <linkInstance src="25:3" targ="0:3" ref="450" targPad="2" launchPad="0" instance="3" />
        <linkInstance src="25:3" targ="127:3" ref="748" targPad="5" launchPad="0" instance="1" />
        <linkInstance src="25:3" targ="34:3" ref="746" targPad="1" launchPad="0" instance="1" />
        <linkInstance src="25:3" targ="5:3" ref="190" targPad="1" launchPad="0" instance="3" />
        <linkInstance src="25:5" targ="0:4" ref="450" targPad="2" launchPad="0" instance="4" />
        <linkInstance src="25:5" targ="127:5" ref="748" targPad="5" launchPad="0" instance="3" />
        <linkInstance src="25:5" targ="34:5" ref="746" targPad="1" launchPad="0" instance="3" />
        <linkInstance src="25:5" targ="5:5" ref="190" targPad="1" launchPad="0" instance="5" />
        <linkInstance src="25:6" targ="0:5" ref="450" targPad="2" launchPad="0" instance="5" />
        <linkInstance src="25:6" targ="127:6" ref="748" targPad="5" launchPad="0" instance="4" />
        <linkInstance src="25:6" targ="34:6" ref="746" targPad="1" launchPad="0" instance="4" />
        <linkInstance src="25:6" targ="5:6" ref="190" targPad="1" launchPad="0" instance="6" />
        <linkInstance src="25:7" targ="127:7" ref="748" targPad="5" launchPad="0" instance="5" activity="inactive" />
        <linkInstance src="25:7" targ="34:7" ref="746" targPad="1" launchPad="0" instance="5" activity="inactive" />
        <linkInstance src="25:7" targ="5:7" ref="190" targPad="1" launchPad="0" instance="7" activity="inactive" />
        <linkInstance src="29:4" targ="16:3" ref="825" targPad="1" launchPad="0" instance="2" activity="inactive" />
        <linkInstance src="29:6" targ="16:5" ref="825" targPad="1" launchPad="0" instance="1" activity="inactive" />
        <linkInstance src="29:7" targ="16:6" ref="825" targPad="1" launchPad="0" instance="0" activity="inactive" />
        <linkInstance src="29:8" targ="16:7" ref="825" targPad="1" launchPad="0" instance="3" />
        <linkInstance src="34:3" targ="771:1" ref="772" targPad="2" launchPad="0" instance="1" />
        <linkInstance src="34:5" targ="771:3" ref="772" targPad="2" launchPad="0" instance="3" />
        <linkInstance src="34:6" targ="771:4" ref="772" targPad="2" launchPad="0" instance="4" />
        <linkInstance src="34:7" targ="771:5" ref="772" targPad="2" launchPad="0" instance="5" activity="inactive" />
        <linkInstance src="486:3" targ="127:5" ref="500" targPad="0" launchPad="0" instance="3" />
        <linkInstance src="486:3" targ="486:3" ref="788" targPad="5" launchPad="0" instance="1" />
        <linkInstance src="486:3" targ="559:3" ref="564" targPad="0" launchPad="0" instance="3" />
        <linkInstance src="486:3" targ="89:5" ref="505" targPad="5" launchPad="0" instance="3" />
        <linkInstance src="486:4" targ="127:6" ref="500" targPad="0" launchPad="0" instance="4" />
        <linkInstance src="486:4" targ="486:4" ref="788" targPad="5" launchPad="0" instance="2" />
        <linkInstance src="486:4" targ="559:4" ref="564" targPad="0" launchPad="0" instance="4" />
        <linkInstance src="486:4" targ="89:6" ref="505" targPad="5" launchPad="0" instance="4" />
        <linkInstance src="486:5" targ="127:3" ref="500" targPad="0" launchPad="0" instance="5" />
        <linkInstance src="486:5" targ="486:5" ref="788" targPad="5" launchPad="0" instance="3" />
        <linkInstance src="486:5" targ="89:3" ref="505" targPad="5" launchPad="0" instance="5" />
        <linkInstance src="487:3" targ="486:3" ref="818" targPad="1" launchPad="0" instance="0" activity="inactive" />
        <linkInstance src="487:3" targ="487:3" ref="819" targPad="5" launchPad="0" instance="0" activity="inactive" />
        <linkInstance src="487:3" targ="559:3" ref="561" targPad="2" launchPad="0" instance="3" activity="inactive" />
        <linkInstance src="487:3" targ="730:1" ref="815" targPad="0" launchPad="0" instance="0" activity="inactive" />
        <linkInstance src="487:4" targ="486:4" ref="818" targPad="1" launchPad="0" instance="1" activity="inactive" />
        <linkInstance src="487:4" targ="487:4" ref="819" targPad="5" launchPad="0" instance="1" activity="inactive" />
        <linkInstance src="487:4" targ="559:4" ref="561" targPad="2" launchPad="0" instance="4" activity="inactive" />
        <linkInstance src="487:4" targ="730:2" ref="815" targPad="0" launchPad="0" instance="1" activity="inactive" />
        <linkInstance src="492:3" targ="0:3" ref="525" targPad="3" launchPad="2" instance="4" />
        <linkInstance src="492:3" targ="108:5" ref="562" targPad="0" launchPad="2" instance="4" />
        <linkInstance src="492:3" targ="16:3" ref="527" targPad="2" launchPad="2" instance="4" />
        <linkInstance src="492:3" targ="486:5" ref="558" targPad="3" launchPad="2" instance="5" />
        <linkInstance src="492:3" targ="515:3" ref="526" targPad="4" launchPad="2" instance="4" />
        <linkInstance src="492:5" targ="0:4" ref="525" targPad="3" launchPad="2" instance="5" />
        <linkInstance src="492:5" targ="108:7" ref="562" targPad="0" launchPad="2" instance="6" />
        <linkInstance src="492:5" targ="16:5" ref="527" targPad="2" launchPad="2" instance="6" />
        <linkInstance src="492:5" targ="486:3" ref="558" targPad="3" launchPad="2" instance="3" />
        <linkInstance src="492:5" targ="487:3" ref="557" targPad="3" launchPad="2" instance="3" />
        <linkInstance src="492:5" targ="515:5" ref="526" targPad="4" launchPad="2" instance="6" />
        <linkInstance src="492:6" targ="0:5" ref="525" targPad="3" launchPad="2" instance="6" />
        <linkInstance src="492:6" targ="108:8" ref="562" targPad="0" launchPad="2" instance="7" />
        <linkInstance src="492:6" targ="16:6" ref="527" targPad="2" launchPad="2" instance="7" />
        <linkInstance src="492:6" targ="486:4" ref="558" targPad="3" launchPad="2" instance="4" />
        <linkInstance src="492:6" targ="487:4" ref="557" targPad="3" launchPad="2" instance="4" />
        <linkInstance src="492:6" targ="515:6" ref="526" targPad="4" launchPad="2" instance="7" />
        <linkInstance src="492:7" targ="108:9" ref="562" targPad="0" launchPad="2" instance="8" activity="inactive" />
        <linkInstance src="492:7" targ="16:7" ref="527" targPad="2" launchPad="2" instance="8" activity="inactive" />
        <linkInstance src="492:7" targ="515:7" ref="526" targPad="4" launchPad="2" instance="8" activity="inactive" />
        <linkInstance src="495:2" targ="492:3" ref="552" targPad="1" launchPad="0" instance="3" />
        <linkInstance src="495:4" targ="492:5" ref="552" targPad="1" launchPad="0" instance="5" />
        <linkInstance src="495:5" targ="492:6" ref="552" targPad="1" launchPad="0" instance="6" />
        <linkInstance src="495:6" targ="492:7" ref="552" targPad="1" launchPad="0" instance="7" activity="inactive" />
        <linkInstance src="510:1" targ="25:3" ref="511" targPad="1" launchPad="1" instance="1" activity="inactive" />
        <linkInstance src="510:3" targ="25:5" ref="511" targPad="1" launchPad="1" instance="3" activity="inactive" />
        <linkInstance src="510:4" targ="25:6" ref="511" targPad="1" launchPad="1" instance="4" activity="inactive" />
        <linkInstance src="510:5" targ="25:7" ref="511" targPad="1" launchPad="1" instance="5" activity="inactive" />
        <linkInstance src="515:3" targ="0:3" ref="528" targPad="-1" launchPad="0" instance="4" />
        <linkInstance src="515:3" targ="25:3" ref="754" targPad="3" launchPad="0" instance="1" />
        <linkInstance src="515:3" targ="29:4" ref="784" targPad="4" launchPad="0" instance="1" />
        <linkInstance src="515:3" targ="513:3" ref="529" targPad="5" launchPad="0" instance="4" />
        <linkInstance src="515:3" targ="515:3" ref="779" targPad="5" launchPad="0" instance="1" />
        <linkInstance src="515:5" targ="0:4" ref="528" targPad="-1" launchPad="0" instance="5" activity="inactive" />
        <linkInstance src="515:5" targ="25:5" ref="754" targPad="3" launchPad="0" instance="3" activity="inactive" />
        <linkInstance src="515:5" targ="29:6" ref="784" targPad="4" launchPad="0" instance="3" activity="inactive" />
        <linkInstance src="515:5" targ="513:4" ref="529" targPad="5" launchPad="0" instance="5" activity="inactive" />
        <linkInstance src="515:5" targ="515:5" ref="779" targPad="5" launchPad="0" instance="3" activity="inactive" />
        <linkInstance src="515:6" targ="0:5" ref="528" targPad="-1" launchPad="0" instance="6" />
        <linkInstance src="515:6" targ="25:6" ref="754" targPad="3" launchPad="0" instance="4" />
        <linkInstance src="515:6" targ="29:7" ref="784" targPad="4" launchPad="0" instance="4" />
        <linkInstance src="515:6" targ="513:5" ref="529" targPad="5" launchPad="0" instance="6" />
        <linkInstance src="515:6" targ="515:6" ref="779" targPad="5" launchPad="0" instance="4" />
        <linkInstance src="515:7" targ="25:7" ref="754" targPad="3" launchPad="0" instance="5" activity="inactive" />
        <linkInstance src="515:7" targ="29:8" ref="784" targPad="4" launchPad="0" instance="5" activity="inactive" />
        <linkInstance src="515:7" targ="515:7" ref="779" targPad="5" launchPad="0" instance="5" activity="inactive" />
        <linkInstance src="559:3" targ="487:3" ref="821" targPad="0" launchPad="0" instance="0" activity="inactive" />
        <linkInstance src="559:3" targ="730:1" ref="820" targPad="2" launchPad="0" instance="0" activity="inactive" />
        <linkInstance src="559:4" targ="487:4" ref="821" targPad="0" launchPad="0" instance="1" activity="source" />
        <linkInstance src="559:4" targ="730:2" ref="820" targPad="2" launchPad="0" instance="1" activity="source" />
        <linkInstance src="5:3" targ="0:3" ref="28" targPad="0" launchPad="0" instance="3" activity="inactive" />
        <linkInstance src="5:3" targ="18:3" ref="19" targPad="0" launchPad="0" instance="3" activity="inactive" />
        <linkInstance src="5:3" targ="50:3" ref="454" targPad="0" launchPad="0" instance="3" activity="inactive" />
        <linkInstance src="5:3" targ="5:3" ref="453" targPad="5" launchPad="0" instance="3" activity="inactive" />
        <linkInstance src="5:5" targ="0:4" ref="28" targPad="0" launchPad="0" instance="4" />
        <linkInstance src="5:5" targ="18:4" ref="19" targPad="0" launchPad="0" instance="4" />
        <linkInstance src="5:5" targ="50:4" ref="454" targPad="0" launchPad="0" instance="4" />
        <linkInstance src="5:5" targ="5:5" ref="453" targPad="5" launchPad="0" instance="5" />
        <linkInstance src="5:6" targ="0:5" ref="28" targPad="0" launchPad="0" instance="5" />
        <linkInstance src="5:6" targ="18:5" ref="19" targPad="0" launchPad="0" instance="5" />
        <linkInstance src="5:6" targ="50:5" ref="454" targPad="0" launchPad="0" instance="5" />
        <linkInstance src="5:6" targ="5:6" ref="453" targPad="5" launchPad="0" instance="6" />
        <linkInstance src="5:7" targ="5:7" ref="453" targPad="5" launchPad="0" instance="7" activity="inactive" />
        <linkInstance src="730:1" targ="487:3" ref="817" targPad="2" launchPad="0" instance="0" activity="inactive" />
        <linkInstance src="730:1" targ="730:1" ref="816" targPad="5" launchPad="0" instance="0" activity="inactive" />
        <linkInstance src="730:2" targ="487:4" ref="817" targPad="2" launchPad="0" instance="1" activity="source" />
        <linkInstance src="730:2" targ="730:2" ref="816" targPad="5" launchPad="0" instance="1" activity="source" />
        <linkInstance src="763:1" targ="771:1" ref="793" targPad="3" launchPad="1" instance="1" activity="inactive" />
        <linkInstance src="763:3" targ="771:3" ref="793" targPad="3" launchPad="1" instance="5" activity="inactive" />
        <linkInstance src="763:4" targ="771:4" ref="793" targPad="3" launchPad="1" instance="4" activity="inactive" />
        <linkInstance src="763:5" targ="771:5" ref="793" targPad="3" launchPad="1" instance="3" activity="inactive" />
        <linkInstance src="771:1" targ="16:3" ref="776" targPad="0" launchPad="0" instance="1" />
        <linkInstance src="771:1" targ="25:3" ref="778" targPad="0" launchPad="0" instance="1" />
        <linkInstance src="771:1" targ="29:4" ref="777" targPad="0" launchPad="0" instance="1" />
        <linkInstance src="771:1" targ="34:3" ref="785" targPad="5" launchPad="0" instance="1" />
        <linkInstance src="771:1" targ="515:3" ref="775" targPad="0" launchPad="0" instance="1" />
        <linkInstance src="771:1" targ="78:5" ref="774" targPad="2" launchPad="0" instance="1" />
        <linkInstance src="771:3" targ="16:5" ref="776" targPad="0" launchPad="0" instance="3" />
        <linkInstance src="771:3" targ="25:5" ref="778" targPad="0" launchPad="0" instance="3" />
        <linkInstance src="771:3" targ="29:6" ref="777" targPad="0" launchPad="0" instance="3" />
        <linkInstance src="771:3" targ="34:5" ref="785" targPad="5" launchPad="0" instance="3" />
        <linkInstance src="771:3" targ="515:5" ref="775" targPad="0" launchPad="0" instance="3" />
        <linkInstance src="771:3" targ="78:7" ref="774" targPad="2" launchPad="0" instance="3" />
        <linkInstance src="771:4" targ="16:6" ref="776" targPad="0" launchPad="0" instance="4" />
        <linkInstance src="771:4" targ="25:6" ref="778" targPad="0" launchPad="0" instance="4" />
        <linkInstance src="771:4" targ="29:7" ref="777" targPad="0" launchPad="0" instance="4" />
        <linkInstance src="771:4" targ="34:6" ref="785" targPad="5" launchPad="0" instance="4" />
        <linkInstance src="771:4" targ="515:6" ref="775" targPad="0" launchPad="0" instance="4" />
        <linkInstance src="771:4" targ="78:8" ref="774" targPad="2" launchPad="0" instance="4" />
        <linkInstance src="771:5" targ="16:7" ref="776" targPad="0" launchPad="0" instance="5" activity="inactive" />
        <linkInstance src="771:5" targ="25:7" ref="778" targPad="0" launchPad="0" instance="5" activity="inactive" />
        <linkInstance src="771:5" targ="29:8" ref="777" targPad="0" launchPad="0" instance="5" activity="inactive" />
        <linkInstance src="771:5" targ="34:7" ref="785" targPad="5" launchPad="0" instance="5" activity="inactive" />
        <linkInstance src="771:5" targ="515:7" ref="775" targPad="0" launchPad="0" instance="5" activity="inactive" />
        <linkInstance src="771:5" targ="78:9" ref="774" targPad="2" launchPad="0" instance="5" activity="inactive" />
        <linkInstance src="78:5" targ="108:5" ref="366" targPad="4" launchPad="0" instance="5" />
        <linkInstance src="78:5" targ="29:4" ref="786" targPad="2" launchPad="0" instance="1" />
        <linkInstance src="78:5" targ="34:3" ref="747" targPad="2" launchPad="0" instance="1" />
        <linkInstance src="78:7" targ="108:7" ref="366" targPad="4" launchPad="0" instance="7" activity="inactive" />
        <linkInstance src="78:7" targ="29:6" ref="786" targPad="2" launchPad="0" instance="3" activity="inactive" />
        <linkInstance src="78:7" targ="34:5" ref="747" targPad="2" launchPad="0" instance="3" activity="inactive" />
        <linkInstance src="78:8" targ="108:8" ref="366" targPad="4" launchPad="0" instance="8" activity="inactive" />
        <linkInstance src="78:8" targ="29:7" ref="786" targPad="2" launchPad="0" instance="4" activity="inactive" />
        <linkInstance src="78:8" targ="34:6" ref="747" targPad="2" launchPad="0" instance="4" activity="inactive" />
        <linkInstance src="78:9" targ="108:9" ref="366" targPad="4" launchPad="0" instance="9" />
        <linkInstance src="78:9" targ="29:8" ref="786" targPad="2" launchPad="0" instance="5" />
        <linkInstance src="78:9" targ="34:7" ref="747" targPad="2" launchPad="0" instance="5" />
        <linkInstance src="822:1" targ="559:3" ref="824" targPad="4" launchPad="0" instance="0" />
        <linkInstance src="822:1" targ="730:1" ref="823" targPad="4" launchPad="0" instance="0" />
        <linkInstance src="822:2" targ="559:4" ref="824" targPad="4" launchPad="0" instance="1" />
        <linkInstance src="822:2" targ="730:2" ref="823" targPad="4" launchPad="0" instance="1" />
        <linkInstance src="89:3" targ="0:3" ref="294" targPad="1" launchPad="0" instance="3" activity="inactive" />
        <linkInstance src="89:3" targ="101:3" ref="534" targPad="1" launchPad="0" instance="3" activity="inactive" />
        <linkInstance src="89:3" targ="127:3" ref="185" targPad="3" launchPad="0" instance="3" activity="inactive" />
        <linkInstance src="89:3" targ="513:3" ref="538" targPad="1" launchPad="0" instance="3" activity="inactive" />
        <linkInstance src="89:3" targ="514:3" ref="537" targPad="1" launchPad="0" instance="3" activity="inactive" />
        <linkInstance src="89:5" targ="0:4" ref="294" targPad="1" launchPad="0" instance="4" />
        <linkInstance src="89:5" targ="101:4" ref="534" targPad="1" launchPad="0" instance="4" />
        <linkInstance src="89:5" targ="127:5" ref="185" targPad="3" launchPad="0" instance="5" />
        <linkInstance src="89:5" targ="513:4" ref="538" targPad="1" launchPad="0" instance="4" />
        <linkInstance src="89:5" targ="514:4" ref="537" targPad="1" launchPad="0" instance="4" />
        <linkInstance src="89:6" targ="0:5" ref="294" targPad="1" launchPad="0" instance="5" />
        <linkInstance src="89:6" targ="101:5" ref="534" targPad="1" launchPad="0" instance="5" />
        <linkInstance src="89:6" targ="127:6" ref="185" targPad="3" launchPad="0" instance="6" />
        <linkInstance src="89:6" targ="513:5" ref="538" targPad="1" launchPad="0" instance="5" />
        <linkInstance src="89:6" targ="514:5" ref="537" targPad="1" launchPad="0" instance="5" />
        <linkInstance src="89:7" targ="127:7" ref="185" targPad="3" launchPad="0" instance="7" activity="inactive" />
      </linkInstances>
      <groups>
        <group id="804" name="Endoderm" >
          <members>
            <member ref="733:1" />
            <member ref="738:1" />
            <member ref="732:1" />
            <member ref="771:1" />
            <member ref="127:3" />
            <member ref="5:3" />
            <member ref="492:3" />
            <member ref="0:3" />
            <member ref="736:1" />
            <member ref="514:3" />
            <member ref="101:3" />
            <member ref="486:5" />
            <member ref="495:2" />
            <member ref="735:1" />
            <member ref="112:3" />
            <member ref="18:3" />
            <member ref="510:1" />
            <member ref="50:3" />
            <member ref="515:3" />
            <member ref="29:4" />
            <member ref="89:3" />
            <member ref="737:1" />
            <member ref="78:5" />
            <member ref="513:3" />
            <member ref="731:2" />
            <member ref="734:1" />
            <member ref="243:4" />
            <member ref="25:3" />
            <member ref="34:3" />
            <member ref="108:5" />
            <member ref="822:0" />
            <member ref="11:1" />
            <member ref="763:1" />
            <member ref="16:3" />
          </members>
        </group>
        <group id="806" name="Mesenchyme" >
          <members>
            <member ref="513:4" />
            <member ref="736:2" />
            <member ref="34:5" />
            <member ref="514:4" />
            <member ref="60:3" />
            <member ref="11:3" />
            <member ref="495:4" />
            <member ref="78:7" />
            <member ref="771:3" />
            <member ref="89:5" />
            <member ref="560:3" />
            <member ref="487:3" />
            <member ref="486:3" />
            <member ref="738:3" />
            <member ref="5:5" />
            <member ref="770:1" />
            <member ref="243:6" />
            <member ref="732:2" />
            <member ref="559:3" />
            <member ref="822:1" />
            <member ref="735:2" />
            <member ref="127:5" />
            <member ref="515:5" />
            <member ref="737:2" />
            <member ref="16:5" />
            <member ref="50:4" />
            <member ref="29:6" />
            <member ref="739:1" />
            <member ref="0:4" />
            <member ref="510:3" />
            <member ref="734:2" />
            <member ref="108:7" />
            <member ref="733:2" />
            <member ref="730:1" />
            <member ref="101:4" />
            <member ref="18:4" />
            <member ref="763:3" />
            <member ref="25:5" />
            <member ref="731:3" />
            <member ref="112:4" />
            <member ref="740:1" />
            <member ref="492:5" />
          </members>
        </group>
        <group id="807" name="Coelom" >
          <members>
            <member ref="515:6" />
            <member ref="25:6" />
            <member ref="487:4" />
            <member ref="89:6" />
            <member ref="736:3" />
            <member ref="29:7" />
            <member ref="771:4" />
            <member ref="731:4" />
            <member ref="492:6" />
            <member ref="11:4" />
            <member ref="486:4" />
            <member ref="127:6" />
            <member ref="510:4" />
            <member ref="18:5" />
            <member ref="513:5" />
            <member ref="78:8" />
            <member ref="495:5" />
            <member ref="50:5" />
            <member ref="737:3" />
            <member ref="16:6" />
            <member ref="770:2" />
            <member ref="101:5" />
            <member ref="514:5" />
            <member ref="735:3" />
            <member ref="740:2" />
            <member ref="60:4" />
            <member ref="243:7" />
            <member ref="112:5" />
            <member ref="733:3" />
            <member ref="732:3" />
            <member ref="822:2" />
            <member ref="560:4" />
            <member ref="34:6" />
            <member ref="730:2" />
            <member ref="763:4" />
            <member ref="559:4" />
            <member ref="5:6" />
            <member ref="734:3" />
            <member ref="0:5" />
            <member ref="738:4" />
            <member ref="739:2" />
            <member ref="108:8" />
          </members>
        </group>
        <group id="813" name="Veg1 Ectoderm" >
          <members>
            <member ref="741:3" />
            <member ref="745:3" />
            <member ref="11:5" />
            <member ref="89:7" />
            <member ref="763:5" />
            <member ref="16:7" />
            <member ref="822:3" />
            <member ref="738:5" />
            <member ref="515:7" />
            <member ref="127:7" />
            <member ref="25:7" />
            <member ref="744:3" />
            <member ref="771:5" />
            <member ref="743:3" />
            <member ref="34:7" />
            <member ref="5:7" />
            <member ref="510:5" />
            <member ref="78:9" />
            <member ref="742:3" />
            <member ref="243:8" />
            <member ref="108:9" />
            <member ref="58:6" />
            <member ref="492:7" />
            <member ref="495:6" />
            <member ref="29:8" />
          </members>
        </group>
      </groups>
      <netOverlays>
      </netOverlays>
      <notes>
      </notes>
    </genomeInstance>
    <genomeInstance name="Endomesoderm 35-50 hour summary" id="bioTapp" minTime="35" maxTime="50" >
      <longName>Endomesoderm 35-50 Hours</longName>
      <description />
      <nodeInstances>
        <boxInstances>
          <boxInstance ref="11" instance="1" activity="inactive" />
          <boxInstance ref="11" instance="3" activity="inactive" />
          <boxInstance ref="11" instance="4" activity="inactive" />
          <boxInstance ref="11" instance="5" activity="inactive" />
          <boxInstance ref="510" instance="1" activity="inactive" />
          <boxInstance ref="510" instance="3" activity="inactive" />
          <boxInstance ref="510" instance="4" activity="inactive" />
          <boxInstance ref="510" instance="5" activity="inactive" />
          <boxInstance ref="763" instance="1" activity="inactive" />
          <boxInstance ref="763" instance="3" activity="inactive" />
          <boxInstance ref="763" instance="4" activity="inactive" />
          <boxInstance ref="763" instance="5" activity="inactive" />
        </boxInstances>
        <bubbleInstances>
          <bubbleInstance ref="492" instance="3" />
          <bubbleInstance ref="492" instance="5" activity="inactive" />
          <bubbleInstance ref="492" instance="6" />
          <bubbleInstance ref="492" instance="7" activity="inactive" />
          <bubbleInstance ref="771" instance="1" name="" />
          <bubbleInstance ref="771" instance="3" activity="inactive" name="" />
          <bubbleInstance ref="771" instance="4" activity="inactive" name="" />
          <bubbleInstance ref="771" instance="5" activity="inactive" name="" />
        </bubbleInstances>
        <intercelInstances>
          <intercelInstance ref="495" instance="2" name="" />
          <intercelInstance ref="495" instance="4" activity="inactive" name="" />
          <intercelInstance ref="495" instance="5" name="" />
          <intercelInstance ref="495" instance="6" activity="inactive" name="" />
        </intercelInstances>
        <geneInstances>
          <geneInstance ref="0" instance="3" />
          <geneInstance ref="0" instance="4" activity="inactive" />
          <geneInstance ref="0" instance="5" activity="inactive" />
          <geneInstance ref="101" instance="3" activity="inactive" />
          <geneInstance ref="101" instance="4" />
          <geneInstance ref="101" instance="5" />
          <geneInstance ref="108" instance="5" activity="inactive" />
          <geneInstance ref="108" instance="7" activity="inactive" />
          <geneInstance ref="108" instance="8" activity="inactive" />
          <geneInstance ref="108" instance="9" activity="inactive" />
          <geneInstance ref="112" instance="3" />
          <geneInstance ref="112" instance="4" activity="inactive" />
          <geneInstance ref="112" instance="5" />
          <geneInstance ref="127" instance="3" activity="inactive" />
          <geneInstance ref="127" instance="5" />
          <geneInstance ref="127" instance="6" activity="inactive" />
          <geneInstance ref="127" instance="7" activity="inactive" />
          <geneInstance ref="16" instance="3" />
          <geneInstance ref="16" instance="5" activity="inactive" />
          <geneInstance ref="16" instance="6" activity="inactive" />
          <geneInstance ref="16" instance="7" activity="inactive" />
          <geneInstance ref="18" instance="3" />
          <geneInstance ref="18" instance="4" activity="inactive" />
          <geneInstance ref="18" instance="5" activity="inactive" />
          <geneInstance ref="243" instance="4" />
          <geneInstance ref="243" instance="6" activity="inactive" />
          <geneInstance ref="243" instance="7" activity="inactive" />
          <geneInstance ref="243" instance="8" />
          <geneInstance ref="25" instance="3" />
          <geneInstance ref="25" instance="5" activity="inactive" />
          <geneInstance ref="25" instance="6" activity="inactive" />
          <geneInstance ref="25" instance="7" activity="inactive" />
          <geneInstance ref="29" instance="4" activity="inactive" />
          <geneInstance ref="29" instance="6" activity="inactive" />
          <geneInstance ref="29" instance="7" activity="inactive" />
          <geneInstance ref="29" instance="8" />
          <geneInstance ref="34" instance="3" />
          <geneInstance ref="34" instance="5" activity="inactive" />
          <geneInstance ref="34" instance="6" activity="inactive" />
          <geneInstance ref="34" instance="7" activity="inactive" />
          <geneInstance ref="486" instance="3" activity="inactive" />
          <geneInstance ref="486" instance="4" />
          <geneInstance ref="486" instance="5" />
          <geneInstance ref="487" instance="3" activity="inactive" />
          <geneInstance ref="487" instance="4" />
          <geneInstance ref="50" instance="3" />
          <geneInstance ref="50" instance="4" activity="inactive" />
          <geneInstance ref="50" instance="5" activity="inactive" />
          <geneInstance ref="513" instance="3" activity="inactive" />
          <geneInstance ref="513" instance="4" activity="inactive" />
          <geneInstance ref="513" instance="5" />
          <geneInstance ref="514" instance="3" activity="inactive" />
          <geneInstance ref="514" instance="4" activity="inactive" />
          <geneInstance ref="514" instance="5" />
          <geneInstance ref="515" instance="3" />
          <geneInstance ref="515" instance="5" activity="inactive" />
          <geneInstance ref="515" instance="6" />
          <geneInstance ref="515" instance="7" activity="inactive" />
          <geneInstance ref="559" instance="3" activity="inactive" />
          <geneInstance ref="559" instance="4" />
          <geneInstance ref="560" instance="3" activity="inactive" />
          <geneInstance ref="560" instance="4" />
          <geneInstance ref="58" instance="6" />
          <geneInstance ref="5" instance="3" activity="inactive" />
          <geneInstance ref="5" instance="5" />
          <geneInstance ref="5" instance="6" activity="inactive" />
          <geneInstance ref="5" instance="7" activity="inactive" />
          <geneInstance ref="60" instance="3" activity="inactive" />
          <geneInstance ref="60" instance="4" />
          <geneInstance ref="730" instance="1" activity="inactive" />
          <geneInstance ref="730" instance="2" />
          <geneInstance ref="731" instance="2" />
          <geneInstance ref="731" instance="3" activity="inactive" />
          <geneInstance ref="731" instance="4" activity="inactive" />
          <geneInstance ref="732" instance="1" />
          <geneInstance ref="732" instance="2" activity="inactive" />
          <geneInstance ref="732" instance="3" activity="inactive" />
          <geneInstance ref="733" instance="1" />
          <geneInstance ref="733" instance="2" activity="inactive" />
          <geneInstance ref="733" instance="3" activity="inactive" />
          <geneInstance ref="734" instance="1" />
          <geneInstance ref="734" instance="2" activity="inactive" />
          <geneInstance ref="734" instance="3" />
          <geneInstance ref="735" instance="1" />
          <geneInstance ref="735" instance="2" activity="inactive" />
          <geneInstance ref="735" instance="3" />
          <geneInstance ref="736" instance="1" />
          <geneInstance ref="736" instance="2" activity="inactive" />
          <geneInstance ref="736" instance="3" activity="inactive" />
          <geneInstance ref="737" instance="1" />
          <geneInstance ref="737" instance="2" activity="inactive" />
          <geneInstance ref="737" instance="3" activity="inactive" />
          <geneInstance ref="738" instance="1" />
          <geneInstance ref="738" instance="3" activity="inactive" />
          <geneInstance ref="738" instance="4" activity="inactive" />
          <geneInstance ref="738" instance="5" />
          <geneInstance ref="739" instance="1" activity="inactive" />
          <geneInstance ref="739" instance="2" />
          <geneInstance ref="740" instance="1" activity="inactive" />
          <geneInstance ref="740" instance="2" />
          <geneInstance ref="741" instance="3" />
          <geneInstance ref="742" instance="3" />
          <geneInstance ref="743" instance="3" />
          <geneInstance ref="744" instance="3" />
          <geneInstance ref="745" instance="3" />
          <geneInstance ref="770" instance="1" activity="inactive" />
          <geneInstance ref="770" instance="2" />
          <geneInstance ref="78" instance="5" />
          <geneInstance ref="78" instance="7" activity="inactive" />
          <geneInstance ref="78" instance="8" activity="inactive" />
          <geneInstance ref="78" instance="9" />
          <geneInstance ref="822" instance="0" />
          <geneInstance ref="822" instance="1" />
          <geneInstance ref="822" instance="2" />
          <geneInstance ref="822" instance="3" />
          <geneInstance ref="89" instance="3" activity="inactive" />
          <geneInstance ref="89" instance="5" />
          <geneInstance ref="89" instance="6" activity="inactive" />
          <geneInstance ref="89" instance="7" activity="inactive" />
        </geneInstances>
      </nodeInstances>
      <linkInstances>
        <linkInstance src="0:3" targ="0:3" ref="452" targPad="5" launchPad="0" instance="3" />
        <linkInstance src="0:3" targ="16:3" ref="530" targPad="3" launchPad="0" instance="4" />
        <linkInstance src="0:3" targ="18:3" ref="55" targPad="2" launchPad="0" instance="3" />
        <linkInstance src="0:3" targ="50:3" ref="455" targPad="2" launchPad="0" instance="3" />
        <linkInstance src="0:3" targ="515:3" ref="531" targPad="3" launchPad="0" instance="4" />
        <linkInstance src="0:3" targ="5:3" ref="54" targPad="3" launchPad="0" instance="3" />
        <linkInstance src="0:3" targ="89:3" ref="533" targPad="2" launchPad="0" instance="3" />
        <linkInstance src="0:4" targ="0:4" ref="452" targPad="5" launchPad="0" instance="4" activity="inactive" />
        <linkInstance src="0:4" targ="16:5" ref="530" targPad="3" launchPad="0" instance="5" activity="inactive" />
        <linkInstance src="0:4" targ="18:4" ref="55" targPad="2" launchPad="0" instance="4" activity="inactive" />
        <linkInstance src="0:4" targ="50:4" ref="455" targPad="2" launchPad="0" instance="4" activity="inactive" />
        <linkInstance src="0:4" targ="515:5" ref="531" targPad="3" launchPad="0" instance="5" activity="inactive" />
        <linkInstance src="0:4" targ="5:5" ref="54" targPad="3" launchPad="0" instance="4" activity="inactive" />
        <linkInstance src="0:4" targ="89:5" ref="533" targPad="2" launchPad="0" instance="4" activity="inactive" />
        <linkInstance src="0:5" targ="0:5" ref="452" targPad="5" launchPad="0" instance="5" activity="inactive" />
        <linkInstance src="0:5" targ="16:6" ref="530" targPad="3" launchPad="0" instance="6" activity="inactive" />
        <linkInstance src="0:5" targ="18:5" ref="55" targPad="2" launchPad="0" instance="5" activity="inactive" />
        <linkInstance src="0:5" targ="50:5" ref="455" targPad="2" launchPad="0" instance="5" activity="inactive" />
        <linkInstance src="0:5" targ="515:6" ref="531" targPad="3" launchPad="0" instance="6" activity="inactive" />
        <linkInstance src="0:5" targ="5:6" ref="54" targPad="3" launchPad="0" instance="5" activity="inactive" />
        <linkInstance src="0:5" targ="89:6" ref="533" targPad="2" launchPad="0" instance="5" activity="inactive" />
        <linkInstance src="101:3" targ="16:3" ref="536" targPad="4" launchPad="0" instance="3" activity="inactive" />
        <linkInstance src="101:3" targ="515:3" ref="535" targPad="2" launchPad="0" instance="3" activity="inactive" />
        <linkInstance src="101:3" targ="78:5" ref="769" targPad="4" launchPad="0" instance="1" activity="inactive" />
        <linkInstance src="101:4" targ="16:5" ref="536" targPad="4" launchPad="0" instance="4" />
        <linkInstance src="101:4" targ="515:5" ref="535" targPad="2" launchPad="0" instance="4" />
        <linkInstance src="101:4" targ="78:7" ref="769" targPad="4" launchPad="0" instance="2" />
        <linkInstance src="101:5" targ="16:6" ref="536" targPad="4" launchPad="0" instance="5" activity="inactive" />
        <linkInstance src="101:5" targ="515:6" ref="535" targPad="2" launchPad="0" instance="5" />
        <linkInstance src="101:5" targ="78:8" ref="769" targPad="4" launchPad="0" instance="3" />
        <linkInstance src="108:5" targ="108:5" ref="482" targPad="5" launchPad="0" instance="3" activity="inactive" />
        <linkInstance src="108:5" targ="127:3" ref="232" targPad="-2" launchPad="0" instance="3" activity="inactive" />
        <linkInstance src="108:5" targ="89:3" ref="265" targPad="4" launchPad="0" instance="3" activity="inactive" />
        <linkInstance src="108:7" targ="108:7" ref="482" targPad="5" launchPad="0" instance="5" activity="inactive" />
        <linkInstance src="108:7" targ="127:5" ref="232" targPad="-2" launchPad="0" instance="5" activity="inactive" />
        <linkInstance src="108:7" targ="89:5" ref="265" targPad="4" launchPad="0" instance="5" activity="inactive" />
        <linkInstance src="108:8" targ="108:8" ref="482" targPad="5" launchPad="0" instance="6" activity="inactive" />
        <linkInstance src="108:8" targ="127:6" ref="232" targPad="-2" launchPad="0" instance="6" activity="inactive" />
        <linkInstance src="108:8" targ="89:6" ref="265" targPad="4" launchPad="0" instance="6" activity="inactive" />
        <linkInstance src="108:9" targ="108:9" ref="482" targPad="5" launchPad="0" instance="7" activity="inactive" />
        <linkInstance src="108:9" targ="127:7" ref="232" targPad="-2" launchPad="0" instance="7" activity="inactive" />
        <linkInstance src="108:9" targ="89:7" ref="265" targPad="4" launchPad="0" instance="7" activity="inactive" />
        <linkInstance src="11:1" targ="16:3" ref="520" targPad="-1" launchPad="1" instance="1" activity="inactive" />
        <linkInstance src="11:1" targ="29:4" ref="729" targPad="1" launchPad="1" instance="1" activity="inactive" />
        <linkInstance src="11:1" targ="515:3" ref="519" targPad="-1" launchPad="1" instance="1" activity="inactive" />
        <linkInstance src="11:1" targ="5:3" ref="457" targPad="0" launchPad="1" instance="1" activity="inactive" />
        <linkInstance src="11:1" targ="738:1" ref="787" targPad="1" launchPad="1" instance="1" activity="inactive" />
        <linkInstance src="11:1" targ="89:3" ref="456" targPad="0" launchPad="1" instance="1" activity="inactive" />
        <linkInstance src="11:3" targ="16:5" ref="520" targPad="-1" launchPad="1" instance="3" activity="inactive" />
        <linkInstance src="11:3" targ="29:6" ref="729" targPad="1" launchPad="1" instance="3" activity="inactive" />
        <linkInstance src="11:3" targ="515:5" ref="519" targPad="-1" launchPad="1" instance="3" activity="inactive" />
        <linkInstance src="11:3" targ="5:5" ref="457" targPad="0" launchPad="1" instance="3" activity="inactive" />
        <linkInstance src="11:3" targ="738:3" ref="787" targPad="1" launchPad="1" instance="3" activity="inactive" />
        <linkInstance src="11:3" targ="89:5" ref="456" targPad="0" launchPad="1" instance="3" activity="inactive" />
        <linkInstance src="11:4" targ="16:6" ref="520" targPad="-1" launchPad="1" instance="4" activity="inactive" />
        <linkInstance src="11:4" targ="29:7" ref="729" targPad="1" launchPad="1" instance="4" activity="inactive" />
        <linkInstance src="11:4" targ="515:6" ref="519" targPad="-1" launchPad="1" instance="4" activity="inactive" />
        <linkInstance src="11:4" targ="5:6" ref="457" targPad="0" launchPad="1" instance="4" activity="inactive" />
        <linkInstance src="11:4" targ="738:4" ref="787" targPad="1" launchPad="1" instance="4" activity="inactive" />
        <linkInstance src="11:4" targ="89:6" ref="456" targPad="0" launchPad="1" instance="4" activity="inactive" />
        <linkInstance src="11:5" targ="16:7" ref="520" targPad="-1" launchPad="1" instance="5" activity="inactive" />
        <linkInstance src="11:5" targ="29:8" ref="729" targPad="1" launchPad="1" instance="5" activity="inactive" />
        <linkInstance src="11:5" targ="515:7" ref="519" targPad="-1" launchPad="1" instance="5" activity="inactive" />
        <linkInstance src="11:5" targ="5:7" ref="457" targPad="0" launchPad="1" instance="5" activity="inactive" />
        <linkInstance src="11:5" targ="738:5" ref="787" targPad="1" launchPad="1" instance="5" activity="inactive" />
        <linkInstance src="11:5" targ="89:7" ref="456" targPad="0" launchPad="1" instance="5" activity="inactive" />
        <linkInstance src="127:5" targ="495:2" ref="724" targPad="0" launchPad="0" instance="5" activity="source" />
        <linkInstance src="127:5" targ="495:5" ref="724" targPad="0" launchPad="0" instance="3" activity="source" />
        <linkInstance src="127:7" targ="495:6" ref="724" targPad="0" launchPad="0" instance="4" activity="inactive" />
        <linkInstance src="16:3" targ="101:3" ref="755" targPad="3" launchPad="0" instance="1" />
        <linkInstance src="16:3" targ="16:3" ref="780" targPad="5" launchPad="0" instance="1" />
        <linkInstance src="16:3" targ="25:3" ref="782" targPad="5" launchPad="0" instance="1" />
        <linkInstance src="16:3" targ="29:4" ref="783" targPad="3" launchPad="0" instance="1" />
        <linkInstance src="16:3" targ="513:3" ref="757" targPad="3" launchPad="0" instance="1" />
        <linkInstance src="16:3" targ="514:3" ref="756" targPad="3" launchPad="0" instance="1" />
        <linkInstance src="16:3" targ="515:3" ref="781" targPad="1" launchPad="0" instance="1" />
        <linkInstance src="16:5" targ="101:4" ref="755" targPad="3" launchPad="0" instance="2" activity="inactive" />
        <linkInstance src="16:5" targ="16:5" ref="780" targPad="5" launchPad="0" instance="3" activity="inactive" />
        <linkInstance src="16:5" targ="25:5" ref="782" targPad="5" launchPad="0" instance="3" activity="inactive" />
        <linkInstance src="16:5" targ="29:6" ref="783" targPad="3" launchPad="0" instance="3" activity="inactive" />
        <linkInstance src="16:5" targ="513:4" ref="757" targPad="3" launchPad="0" instance="2" activity="inactive" />
        <linkInstance src="16:5" targ="514:4" ref="756" targPad="3" launchPad="0" instance="2" activity="inactive" />
        <linkInstance src="16:5" targ="515:5" ref="781" targPad="1" launchPad="0" instance="3" activity="inactive" />
        <linkInstance src="16:6" targ="101:5" ref="755" targPad="3" launchPad="0" instance="3" activity="inactive" />
        <linkInstance src="16:6" targ="16:6" ref="780" targPad="5" launchPad="0" instance="4" activity="inactive" />
        <linkInstance src="16:6" targ="25:6" ref="782" targPad="5" launchPad="0" instance="4" activity="inactive" />
        <linkInstance src="16:6" targ="29:7" ref="783" targPad="3" launchPad="0" instance="4" activity="inactive" />
        <linkInstance src="16:6" targ="513:5" ref="757" targPad="3" launchPad="0" instance="3" activity="inactive" />
        <linkInstance src="16:6" targ="514:5" ref="756" targPad="3" launchPad="0" instance="3" activity="inactive" />
        <linkInstance src="16:6" targ="515:6" ref="781" targPad="1" launchPad="0" instance="4" activity="inactive" />
        <linkInstance src="16:7" targ="16:7" ref="780" targPad="5" launchPad="0" instance="5" activity="inactive" />
        <linkInstance src="16:7" targ="25:7" ref="782" targPad="5" launchPad="0" instance="5" activity="inactive" />
        <linkInstance src="16:7" targ="29:8" ref="783" targPad="3" launchPad="0" instance="5" activity="inactive" />
        <linkInstance src="16:7" targ="515:7" ref="781" targPad="1" launchPad="0" instance="5" activity="inactive" />
        <linkInstance src="18:3" targ="0:3" ref="72" targPad="4" launchPad="0" instance="3" />
        <linkInstance src="18:3" targ="108:5" ref="480" targPad="1" launchPad="0" instance="3" />
        <linkInstance src="18:3" targ="127:3" ref="481" targPad="2" launchPad="0" instance="3" />
        <linkInstance src="18:3" targ="18:3" ref="37" targPad="5" launchPad="0" instance="3" />
        <linkInstance src="18:3" targ="5:3" ref="451" targPad="2" launchPad="0" instance="3" />
        <linkInstance src="18:4" targ="0:4" ref="72" targPad="4" launchPad="0" instance="4" activity="inactive" />
        <linkInstance src="18:4" targ="108:7" ref="480" targPad="1" launchPad="0" instance="4" activity="inactive" />
        <linkInstance src="18:4" targ="127:5" ref="481" targPad="2" launchPad="0" instance="4" activity="inactive" />
        <linkInstance src="18:4" targ="18:4" ref="37" targPad="5" launchPad="0" instance="4" activity="inactive" />
        <linkInstance src="18:4" targ="5:5" ref="451" targPad="2" launchPad="0" instance="4" activity="inactive" />
        <linkInstance src="18:5" targ="0:5" ref="72" targPad="4" launchPad="0" instance="5" activity="inactive" />
        <linkInstance src="18:5" targ="108:8" ref="480" targPad="1" launchPad="0" instance="5" activity="inactive" />
        <linkInstance src="18:5" targ="127:6" ref="481" targPad="2" launchPad="0" instance="5" activity="inactive" />
        <linkInstance src="18:5" targ="18:5" ref="37" targPad="5" launchPad="0" instance="5" activity="inactive" />
        <linkInstance src="18:5" targ="5:6" ref="451" targPad="2" launchPad="0" instance="5" activity="inactive" />
        <linkInstance src="243:4" targ="492:3" ref="493" targPad="3" launchPad="0" instance="3" />
        <linkInstance src="243:6" targ="492:5" ref="493" targPad="3" launchPad="0" instance="5" activity="inactive" />
        <linkInstance src="243:7" targ="492:6" ref="493" targPad="3" launchPad="0" instance="6" />
        <linkInstance src="243:8" targ="492:7" ref="493" targPad="3" launchPad="0" instance="7" />
        <linkInstance src="25:3" targ="0:3" ref="450" targPad="2" launchPad="0" instance="3" />
        <linkInstance src="25:3" targ="127:3" ref="748" targPad="5" launchPad="0" instance="1" />
        <linkInstance src="25:3" targ="34:3" ref="746" targPad="1" launchPad="0" instance="1" />
        <linkInstance src="25:3" targ="5:3" ref="190" targPad="1" launchPad="0" instance="3" />
        <linkInstance src="25:5" targ="0:4" ref="450" targPad="2" launchPad="0" instance="4" activity="inactive" />
        <linkInstance src="25:5" targ="127:5" ref="748" targPad="5" launchPad="0" instance="3" activity="inactive" />
        <linkInstance src="25:5" targ="34:5" ref="746" targPad="1" launchPad="0" instance="3" activity="inactive" />
        <linkInstance src="25:5" targ="5:5" ref="190" targPad="1" launchPad="0" instance="5" activity="inactive" />
        <linkInstance src="25:6" targ="0:5" ref="450" targPad="2" launchPad="0" instance="5" activity="inactive" />
        <linkInstance src="25:6" targ="127:6" ref="748" targPad="5" launchPad="0" instance="4" activity="inactive" />
        <linkInstance src="25:6" targ="34:6" ref="746" targPad="1" launchPad="0" instance="4" activity="inactive" />
        <linkInstance src="25:6" targ="5:6" ref="190" targPad="1" launchPad="0" instance="6" activity="inactive" />
        <linkInstance src="25:7" targ="127:7" ref="748" targPad="5" launchPad="0" instance="5" activity="inactive" />
        <linkInstance src="25:7" targ="34:7" ref="746" targPad="1" launchPad="0" instance="5" activity="inactive" />
        <linkInstance src="25:7" targ="5:7" ref="190" targPad="1" launchPad="0" instance="7" activity="inactive" />
        <linkInstance src="29:4" targ="16:3" ref="825" targPad="1" launchPad="0" instance="1" activity="inactive" />
        <linkInstance src="29:6" targ="16:5" ref="825" targPad="1" launchPad="0" instance="3" activity="inactive" />
        <linkInstance src="29:7" targ="16:6" ref="825" targPad="1" launchPad="0" instance="2" activity="inactive" />
        <linkInstance src="29:8" targ="16:7" ref="825" targPad="1" launchPad="0" instance="0" />
        <linkInstance src="34:3" targ="771:1" ref="772" targPad="2" launchPad="0" instance="1" />
        <linkInstance src="34:5" targ="771:3" ref="772" targPad="2" launchPad="0" instance="3" activity="inactive" />
        <linkInstance src="34:6" targ="771:4" ref="772" targPad="2" launchPad="0" instance="4" activity="inactive" />
        <linkInstance src="34:7" targ="771:5" ref="772" targPad="2" launchPad="0" instance="5" activity="inactive" />
        <linkInstance src="486:3" targ="127:5" ref="500" targPad="0" launchPad="0" instance="3" activity="inactive" />
        <linkInstance src="486:3" targ="486:3" ref="788" targPad="5" launchPad="0" instance="1" activity="inactive" />
        <linkInstance src="486:3" targ="559:3" ref="564" targPad="0" launchPad="0" instance="3" activity="inactive" />
        <linkInstance src="486:3" targ="89:5" ref="505" targPad="5" launchPad="0" instance="3" activity="inactive" />
        <linkInstance src="486:4" targ="127:6" ref="500" targPad="0" launchPad="0" instance="4" />
        <linkInstance src="486:4" targ="486:4" ref="788" targPad="5" launchPad="0" instance="2" />
        <linkInstance src="486:4" targ="559:4" ref="564" targPad="0" launchPad="0" instance="4" />
        <linkInstance src="486:4" targ="89:6" ref="505" targPad="5" launchPad="0" instance="4" />
        <linkInstance src="486:5" targ="127:3" ref="500" targPad="0" launchPad="0" instance="5" />
        <linkInstance src="486:5" targ="486:5" ref="788" targPad="5" launchPad="0" instance="3" />
        <linkInstance src="486:5" targ="89:3" ref="505" targPad="5" launchPad="0" instance="5" />
        <linkInstance src="487:3" targ="486:3" ref="818" targPad="1" launchPad="0" instance="1" activity="inactive" />
        <linkInstance src="487:3" targ="487:3" ref="819" targPad="5" launchPad="0" instance="1" activity="inactive" />
        <linkInstance src="487:3" targ="559:3" ref="561" targPad="2" launchPad="0" instance="3" activity="inactive" />
        <linkInstance src="487:3" targ="730:1" ref="815" targPad="0" launchPad="0" instance="1" activity="inactive" />
        <linkInstance src="487:4" targ="486:4" ref="818" targPad="1" launchPad="0" instance="0" />
        <linkInstance src="487:4" targ="487:4" ref="819" targPad="5" launchPad="0" instance="0" />
        <linkInstance src="487:4" targ="559:4" ref="561" targPad="2" launchPad="0" instance="4" />
        <linkInstance src="487:4" targ="730:2" ref="815" targPad="0" launchPad="0" instance="0" />
        <linkInstance src="492:3" targ="0:3" ref="525" targPad="3" launchPad="2" instance="4" />
        <linkInstance src="492:3" targ="108:5" ref="562" targPad="0" launchPad="2" instance="4" />
        <linkInstance src="492:3" targ="16:3" ref="527" targPad="2" launchPad="2" instance="4" />
        <linkInstance src="492:3" targ="486:5" ref="558" targPad="3" launchPad="2" instance="5" />
        <linkInstance src="492:3" targ="515:3" ref="526" targPad="4" launchPad="2" instance="4" />
        <linkInstance src="492:5" targ="0:4" ref="525" targPad="3" launchPad="2" instance="5" activity="inactive" />
        <linkInstance src="492:5" targ="108:7" ref="562" targPad="0" launchPad="2" instance="6" activity="inactive" />
        <linkInstance src="492:5" targ="16:5" ref="527" targPad="2" launchPad="2" instance="6" activity="inactive" />
        <linkInstance src="492:5" targ="486:3" ref="558" targPad="3" launchPad="2" instance="3" activity="inactive" />
        <linkInstance src="492:5" targ="487:3" ref="557" targPad="3" launchPad="2" instance="3" activity="inactive" />
        <linkInstance src="492:5" targ="515:5" ref="526" targPad="4" launchPad="2" instance="6" activity="inactive" />
        <linkInstance src="492:6" targ="0:5" ref="525" targPad="3" launchPad="2" instance="6" />
        <linkInstance src="492:6" targ="108:8" ref="562" targPad="0" launchPad="2" instance="7" />
        <linkInstance src="492:6" targ="16:6" ref="527" targPad="2" launchPad="2" instance="7" />
        <linkInstance src="492:6" targ="486:4" ref="558" targPad="3" launchPad="2" instance="4" />
        <linkInstance src="492:6" targ="487:4" ref="557" targPad="3" launchPad="2" instance="4" />
        <linkInstance src="492:6" targ="515:6" ref="526" targPad="4" launchPad="2" instance="7" />
        <linkInstance src="492:7" targ="108:9" ref="562" targPad="0" launchPad="2" instance="8" activity="inactive" />
        <linkInstance src="492:7" targ="16:7" ref="527" targPad="2" launchPad="2" instance="8" activity="inactive" />
        <linkInstance src="492:7" targ="515:7" ref="526" targPad="4" launchPad="2" instance="8" activity="inactive" />
        <linkInstance src="495:2" targ="492:3" ref="552" targPad="1" launchPad="0" instance="3" />
        <linkInstance src="495:4" targ="492:5" ref="552" targPad="1" launchPad="0" instance="5" activity="inactive" />
        <linkInstance src="495:5" targ="492:6" ref="552" targPad="1" launchPad="0" instance="6" />
        <linkInstance src="495:6" targ="492:7" ref="552" targPad="1" launchPad="0" instance="7" activity="inactive" />
        <linkInstance src="510:1" targ="25:3" ref="511" targPad="1" launchPad="1" instance="1" activity="inactive" />
        <linkInstance src="510:3" targ="25:5" ref="511" targPad="1" launchPad="1" instance="3" activity="inactive" />
        <linkInstance src="510:4" targ="25:6" ref="511" targPad="1" launchPad="1" instance="4" activity="inactive" />
        <linkInstance src="510:5" targ="25:7" ref="511" targPad="1" launchPad="1" instance="5" activity="inactive" />
        <linkInstance src="515:3" targ="0:3" ref="528" targPad="-1" launchPad="0" instance="4" />
        <linkInstance src="515:3" targ="25:3" ref="754" targPad="3" launchPad="0" instance="1" />
        <linkInstance src="515:3" targ="29:4" ref="784" targPad="4" launchPad="0" instance="1" />
        <linkInstance src="515:3" targ="513:3" ref="529" targPad="5" launchPad="0" instance="4" />
        <linkInstance src="515:3" targ="515:3" ref="779" targPad="5" launchPad="0" instance="1" />
        <linkInstance src="515:5" targ="0:4" ref="528" targPad="-1" launchPad="0" instance="5" activity="inactive" />
        <linkInstance src="515:5" targ="25:5" ref="754" targPad="3" launchPad="0" instance="3" activity="inactive" />
        <linkInstance src="515:5" targ="29:6" ref="784" targPad="4" launchPad="0" instance="3" activity="inactive" />
        <linkInstance src="515:5" targ="513:4" ref="529" targPad="5" launchPad="0" instance="5" activity="inactive" />
        <linkInstance src="515:5" targ="515:5" ref="779" targPad="5" launchPad="0" instance="3" activity="inactive" />
        <linkInstance src="515:6" targ="0:5" ref="528" targPad="-1" launchPad="0" instance="6" />
        <linkInstance src="515:6" targ="25:6" ref="754" targPad="3" launchPad="0" instance="4" />
        <linkInstance src="515:6" targ="29:7" ref="784" targPad="4" launchPad="0" instance="4" />
        <linkInstance src="515:6" targ="513:5" ref="529" targPad="5" launchPad="0" instance="6" />
        <linkInstance src="515:6" targ="515:6" ref="779" targPad="5" launchPad="0" instance="4" />
        <linkInstance src="515:7" targ="25:7" ref="754" targPad="3" launchPad="0" instance="5" activity="inactive" />
        <linkInstance src="515:7" targ="29:8" ref="784" targPad="4" launchPad="0" instance="5" activity="inactive" />
        <linkInstance src="515:7" targ="515:7" ref="779" targPad="5" launchPad="0" instance="5" activity="inactive" />
        <linkInstance src="559:3" targ="487:3" ref="821" targPad="0" launchPad="0" instance="1" activity="inactive" />
        <linkInstance src="559:3" targ="730:1" ref="820" targPad="2" launchPad="0" instance="1" activity="inactive" />
        <linkInstance src="559:4" targ="487:4" ref="821" targPad="0" launchPad="0" instance="0" />
        <linkInstance src="559:4" targ="730:2" ref="820" targPad="2" launchPad="0" instance="0" />
        <linkInstance src="5:3" targ="0:3" ref="28" targPad="0" launchPad="0" instance="3" activity="inactive" />
        <linkInstance src="5:3" targ="18:3" ref="19" targPad="0" launchPad="0" instance="3" activity="inactive" />
        <linkInstance src="5:3" targ="50:3" ref="454" targPad="0" launchPad="0" instance="3" activity="inactive" />
        <linkInstance src="5:3" targ="5:3" ref="453" targPad="5" launchPad="0" instance="3" activity="inactive" />
        <linkInstance src="5:5" targ="0:4" ref="28" targPad="0" launchPad="0" instance="4" />
        <linkInstance src="5:5" targ="18:4" ref="19" targPad="0" launchPad="0" instance="4" />
        <linkInstance src="5:5" targ="50:4" ref="454" targPad="0" launchPad="0" instance="4" />
        <linkInstance src="5:5" targ="5:5" ref="453" targPad="5" launchPad="0" instance="5" />
        <linkInstance src="5:6" targ="0:5" ref="28" targPad="0" launchPad="0" instance="5" activity="inactive" />
        <linkInstance src="5:6" targ="18:5" ref="19" targPad="0" launchPad="0" instance="5" activity="inactive" />
        <linkInstance src="5:6" targ="50:5" ref="454" targPad="0" launchPad="0" instance="5" activity="inactive" />
        <linkInstance src="5:6" targ="5:6" ref="453" targPad="5" launchPad="0" instance="6" activity="inactive" />
        <linkInstance src="5:7" targ="5:7" ref="453" targPad="5" launchPad="0" instance="7" activity="inactive" />
        <linkInstance src="730:1" targ="487:3" ref="817" targPad="2" launchPad="0" instance="1" activity="inactive" />
        <linkInstance src="730:1" targ="730:1" ref="816" targPad="5" launchPad="0" instance="1" activity="inactive" />
        <linkInstance src="730:2" targ="487:4" ref="817" targPad="2" launchPad="0" instance="0" />
        <linkInstance src="730:2" targ="730:2" ref="816" targPad="5" launchPad="0" instance="0" />
        <linkInstance src="763:1" targ="771:1" ref="793" targPad="3" launchPad="1" instance="1" activity="inactive" />
        <linkInstance src="763:3" targ="771:3" ref="793" targPad="3" launchPad="1" instance="4" activity="inactive" />
        <linkInstance src="763:4" targ="771:4" ref="793" targPad="3" launchPad="1" instance="3" activity="inactive" />
        <linkInstance src="763:5" targ="771:5" ref="793" targPad="3" launchPad="1" instance="5" activity="inactive" />
        <linkInstance src="771:1" targ="16:3" ref="776" targPad="0" launchPad="0" instance="1" />
        <linkInstance src="771:1" targ="25:3" ref="778" targPad="0" launchPad="0" instance="1" />
        <linkInstance src="771:1" targ="29:4" ref="777" targPad="0" launchPad="0" instance="1" />
        <linkInstance src="771:1" targ="34:3" ref="785" targPad="5" launchPad="0" instance="1" />
        <linkInstance src="771:1" targ="515:3" ref="775" targPad="0" launchPad="0" instance="1" />
        <linkInstance src="771:1" targ="78:5" ref="774" targPad="2" launchPad="0" instance="1" />
        <linkInstance src="771:3" targ="16:5" ref="776" targPad="0" launchPad="0" instance="3" activity="inactive" />
        <linkInstance src="771:3" targ="25:5" ref="778" targPad="0" launchPad="0" instance="3" activity="inactive" />
        <linkInstance src="771:3" targ="29:6" ref="777" targPad="0" launchPad="0" instance="3" activity="inactive" />
        <linkInstance src="771:3" targ="34:5" ref="785" targPad="5" launchPad="0" instance="3" activity="inactive" />
        <linkInstance src="771:3" targ="515:5" ref="775" targPad="0" launchPad="0" instance="3" activity="inactive" />
        <linkInstance src="771:3" targ="78:7" ref="774" targPad="2" launchPad="0" instance="3" activity="inactive" />
        <linkInstance src="771:4" targ="16:6" ref="776" targPad="0" launchPad="0" instance="4" activity="inactive" />
        <linkInstance src="771:4" targ="25:6" ref="778" targPad="0" launchPad="0" instance="4" activity="inactive" />
        <linkInstance src="771:4" targ="29:7" ref="777" targPad="0" launchPad="0" instance="4" activity="inactive" />
        <linkInstance src="771:4" targ="34:6" ref="785" targPad="5" launchPad="0" instance="4" activity="inactive" />
        <linkInstance src="771:4" targ="515:6" ref="775" targPad="0" launchPad="0" instance="4" activity="inactive" />
        <linkInstance src="771:4" targ="78:8" ref="774" targPad="2" launchPad="0" instance="4" activity="inactive" />
        <linkInstance src="771:5" targ="16:7" ref="776" targPad="0" launchPad="0" instance="5" activity="inactive" />
        <linkInstance src="771:5" targ="25:7" ref="778" targPad="0" launchPad="0" instance="5" activity="inactive" />
        <linkInstance src="771:5" targ="29:8" ref="777" targPad="0" launchPad="0" instance="5" activity="inactive" />
        <linkInstance src="771:5" targ="34:7" ref="785" targPad="5" launchPad="0" instance="5" activity="inactive" />
        <linkInstance src="771:5" targ="515:7" ref="775" targPad="0" launchPad="0" instance="5" activity="inactive" />
        <linkInstance src="771:5" targ="78:9" ref="774" targPad="2" launchPad="0" instance="5" activity="inactive" />
        <linkInstance src="78:5" targ="108:5" ref="366" targPad="4" launchPad="0" instance="5" />
        <linkInstance src="78:5" targ="29:4" ref="786" targPad="2" launchPad="0" instance="1" />
        <linkInstance src="78:5" targ="34:3" ref="747" targPad="2" launchPad="0" instance="1" />
        <linkInstance src="78:7" targ="108:7" ref="366" targPad="4" launchPad="0" instance="7" activity="inactive" />
        <linkInstance src="78:7" targ="29:6" ref="786" targPad="2" launchPad="0" instance="3" activity="inactive" />
        <linkInstance src="78:7" targ="34:5" ref="747" targPad="2" launchPad="0" instance="3" activity="inactive" />
        <linkInstance src="78:8" targ="108:8" ref="366" targPad="4" launchPad="0" instance="8" activity="inactive" />
        <linkInstance src="78:8" targ="29:7" ref="786" targPad="2" launchPad="0" instance="4" activity="inactive" />
        <linkInstance src="78:8" targ="34:6" ref="747" targPad="2" launchPad="0" instance="4" activity="inactive" />
        <linkInstance src="78:9" targ="108:9" ref="366" targPad="4" launchPad="0" instance="9" />
        <linkInstance src="78:9" targ="29:8" ref="786" targPad="2" launchPad="0" instance="5" />
        <linkInstance src="78:9" targ="34:7" ref="747" targPad="2" launchPad="0" instance="5" />
        <linkInstance src="822:1" targ="559:4" ref="824" targPad="4" launchPad="0" instance="0" />
        <linkInstance src="822:1" targ="730:2" ref="823" targPad="4" launchPad="0" instance="0" />
        <linkInstance src="822:2" targ="559:3" ref="824" targPad="4" launchPad="0" instance="1" />
        <linkInstance src="822:2" targ="730:1" ref="823" targPad="4" launchPad="0" instance="1" />
        <linkInstance src="89:3" targ="0:3" ref="294" targPad="1" launchPad="0" instance="3" activity="inactive" />
        <linkInstance src="89:3" targ="101:3" ref="534" targPad="1" launchPad="0" instance="3" activity="inactive" />
        <linkInstance src="89:3" targ="127:3" ref="185" targPad="3" launchPad="0" instance="3" activity="inactive" />
        <linkInstance src="89:3" targ="513:3" ref="538" targPad="1" launchPad="0" instance="3" activity="inactive" />
        <linkInstance src="89:3" targ="514:3" ref="537" targPad="1" launchPad="0" instance="3" activity="inactive" />
        <linkInstance src="89:5" targ="0:4" ref="294" targPad="1" launchPad="0" instance="4" />
        <linkInstance src="89:5" targ="101:4" ref="534" targPad="1" launchPad="0" instance="4" />
        <linkInstance src="89:5" targ="127:5" ref="185" targPad="3" launchPad="0" instance="5" />
        <linkInstance src="89:5" targ="513:4" ref="538" targPad="1" launchPad="0" instance="4" />
        <linkInstance src="89:5" targ="514:4" ref="537" targPad="1" launchPad="0" instance="4" />
        <linkInstance src="89:6" targ="0:5" ref="294" targPad="1" launchPad="0" instance="5" activity="inactive" />
        <linkInstance src="89:6" targ="101:5" ref="534" targPad="1" launchPad="0" instance="5" activity="inactive" />
        <linkInstance src="89:6" targ="127:6" ref="185" targPad="3" launchPad="0" instance="6" activity="inactive" />
        <linkInstance src="89:6" targ="513:5" ref="538" targPad="1" launchPad="0" instance="5" activity="inactive" />
        <linkInstance src="89:6" targ="514:5" ref="537" targPad="1" launchPad="0" instance="5" activity="inactive" />
        <linkInstance src="89:7" targ="127:7" ref="185" targPad="3" launchPad="0" instance="7" activity="inactive" />
      </linkInstances>
      <groups>
        <group id="809" name="Endoderm" >
          <members>
            <member ref="735:1" />
            <member ref="11:1" />
            <member ref="738:1" />
            <member ref="127:3" />
            <member ref="112:3" />
            <member ref="733:1" />
            <member ref="89:3" />
            <member ref="101:3" />
            <member ref="822:0" />
            <member ref="495:2" />
            <member ref="34:3" />
            <member ref="492:3" />
            <member ref="108:5" />
            <member ref="16:3" />
            <member ref="486:5" />
            <member ref="514:3" />
            <member ref="734:1" />
            <member ref="771:1" />
            <member ref="763:1" />
            <member ref="50:3" />
            <member ref="18:3" />
            <member ref="243:4" />
            <member ref="25:3" />
            <member ref="5:3" />
            <member ref="732:1" />
            <member ref="736:1" />
            <member ref="510:1" />
            <member ref="513:3" />
            <member ref="737:1" />
            <member ref="29:4" />
            <member ref="0:3" />
            <member ref="78:5" />
            <member ref="515:3" />
            <member ref="731:2" />
          </members>
        </group>
        <group id="811" name="Mesenchyme" >
          <members>
            <member ref="738:3" />
            <member ref="515:5" />
            <member ref="486:3" />
            <member ref="60:3" />
            <member ref="822:2" />
            <member ref="770:1" />
            <member ref="16:5" />
            <member ref="730:1" />
            <member ref="127:5" />
            <member ref="560:3" />
            <member ref="735:2" />
            <member ref="101:4" />
            <member ref="5:5" />
            <member ref="50:4" />
            <member ref="492:5" />
            <member ref="740:1" />
            <member ref="739:1" />
            <member ref="0:4" />
            <member ref="487:3" />
            <member ref="737:2" />
            <member ref="78:7" />
            <member ref="733:2" />
            <member ref="732:2" />
            <member ref="734:2" />
            <member ref="559:3" />
            <member ref="243:6" />
            <member ref="763:3" />
            <member ref="34:5" />
            <member ref="25:5" />
            <member ref="513:4" />
            <member ref="112:4" />
            <member ref="736:2" />
            <member ref="108:7" />
            <member ref="731:3" />
            <member ref="29:6" />
            <member ref="495:4" />
            <member ref="89:5" />
            <member ref="510:3" />
            <member ref="514:4" />
            <member ref="18:4" />
            <member ref="771:3" />
            <member ref="11:3" />
          </members>
        </group>
        <group id="812" name="Coelom" >
          <members>
            <member ref="735:3" />
            <member ref="25:6" />
            <member ref="515:6" />
            <member ref="560:4" />
            <member ref="495:5" />
            <member ref="60:4" />
            <member ref="16:6" />
            <member ref="730:2" />
            <member ref="822:1" />
            <member ref="5:6" />
            <member ref="11:4" />
            <member ref="770:2" />
            <member ref="112:5" />
            <member ref="514:5" />
            <member ref="108:8" />
            <member ref="513:5" />
            <member ref="0:5" />
            <member ref="734:3" />
            <member ref="243:7" />
            <member ref="733:3" />
            <member ref="34:6" />
            <member ref="736:3" />
            <member ref="731:4" />
            <member ref="738:4" />
            <member ref="18:5" />
            <member ref="763:4" />
            <member ref="50:5" />
            <member ref="739:2" />
            <member ref="771:4" />
            <member ref="29:7" />
            <member ref="486:4" />
            <member ref="101:5" />
            <member ref="732:3" />
            <member ref="740:2" />
            <member ref="510:4" />
            <member ref="487:4" />
            <member ref="559:4" />
            <member ref="492:6" />
            <member ref="127:6" />
            <member ref="737:3" />
            <member ref="78:8" />
            <member ref="89:6" />
          </members>
        </group>
        <group id="814" name="Veg1 Ectoderm" >
          <members>
            <member ref="16:7" />
            <member ref="510:5" />
            <member ref="741:3" />
            <member ref="495:6" />
            <member ref="742:3" />
            <member ref="515:7" />
            <member ref="89:7" />
            <member ref="34:7" />
            <member ref="78:9" />
            <member ref="243:8" />
            <member ref="58:6" />
            <member ref="492:7" />
            <member ref="108:9" />
            <member ref="822:3" />
            <member ref="11:5" />
            <member ref="743:3" />
            <member ref="127:7" />
            <member ref="744:3" />
            <member ref="738:5" />
            <member ref="763:5" />
            <member ref="25:7" />
            <member ref="5:7" />
            <member ref="771:5" />
            <member ref="29:8" />
            <member ref="745:3" />
          </members>
        </group>
      </groups>
      <netOverlays>
      </netOverlays>
      <notes>
      </notes>
    </genomeInstance>
  </genomeInstances>
  <layouts>
    <layout name="bioTapn" genome="bioTapm" type="free" >
      <layoutMetadata />
      <props>
        <nprops>
          <nprop id="0:3" color="EX-blue" x="8500.0" y="4810.0" orient="right" />
          <nprop id="0:4" color="EX-blue" x="8500.0" y="5990.0" orient="right" />
          <nprop id="0:5" color="EX-blue" x="8500.0" y="7230.0" orient="right" />
          <nprop id="101:3" color="EX-pale-yellow orange" x="8510.0" y="5370.0" orient="right" />
          <nprop id="101:4" color="EX-pale-yellow orange" x="8510.0" y="6550.0" orient="right" />
          <nprop id="101:5" color="EX-pale-yellow orange" x="8510.0" y="7790.0" orient="right" />
          <nprop id="108:5" color="EX-pale-red-orange" x="8720.0" y="4970.0" orient="right" />
          <nprop id="108:7" color="EX-pale-red-orange" x="8720.0" y="6150.0" orient="right" />
          <nprop id="108:8" color="EX-pale-red-orange" x="8720.0" y="7390.0" orient="right" />
          <nprop id="108:9" color="EX-pale-red-orange" x="8740.0" y="3850.0" orient="right" />
          <nprop id="112:3" color="black" x="8840.0" y="4480.0" orient="right" />
          <nprop id="112:4" color="black" x="8840.0" y="5660.0" orient="right" />
          <nprop id="112:5" color="black" x="8840.0" y="6900.0" orient="right" />
          <nprop id="11:1" color="EX-pure-blue" x="8020.0" y="5100.0" orient="right" />
          <nprop id="11:3" color="EX-pure-blue" x="8020.0" y="6280.0" orient="right" />
          <nprop id="11:4" color="EX-pure-blue" x="8020.0" y="7520.0" orient="right" />
          <nprop id="11:5" color="EX-pure-blue" x="8040.0" y="3980.0" orient="right" />
          <nprop id="127:3" color="EX-red" x="8890.0" y="4910.0" orient="right" />
          <nprop id="127:5" color="EX-red" x="8890.0" y="6090.0" orient="right" />
          <nprop id="127:6" color="EX-red" x="8890.0" y="7330.0" orient="right" />
          <nprop id="127:7" color="EX-red" x="8910.0" y="3790.0" orient="right" />
          <nprop id="16:3" color="EX-dark-orange" x="8210.0" y="4560.0" orient="right" />
          <nprop id="16:5" color="EX-dark-orange" x="8210.0" y="5740.0" orient="right" />
          <nprop id="16:6" color="EX-dark-orange" x="8210.0" y="6980.0" orient="right" />
          <nprop id="16:7" color="EX-dark-orange" x="8230.0" y="3440.0" orient="right" />
          <nprop id="18:3" color="EX-dark-cyan" x="8500.0" y="4920.0" orient="right" />
          <nprop id="18:4" color="EX-dark-cyan" x="8500.0" y="6100.0" orient="right" />
          <nprop id="18:5" color="EX-dark-cyan" x="8500.0" y="7340.0" orient="right" />
          <nprop id="243:4" color="EX-pale-magenta" x="8850.0" y="5010.0" orient="right" />
          <nprop id="243:6" color="EX-pale-magenta" x="8850.0" y="6190.0" orient="right" />
          <nprop id="243:7" color="EX-pale-magenta" x="8850.0" y="7430.0" orient="right" />
          <nprop id="243:8" color="EX-pale-magenta" x="8870.0" y="3890.0" orient="right" />
          <nprop id="25:3" color="EX-dark-tan" x="8210.0" y="4850.0" orient="right" />
          <nprop id="25:5" color="EX-dark-tan" x="8210.0" y="6030.0" orient="right" />
          <nprop id="25:6" color="EX-dark-tan" x="8210.0" y="7270.0" orient="right" />
          <nprop id="25:7" color="EX-dark-tan" x="8230.0" y="3730.0" orient="right" />
          <nprop id="29:4" color="EX-yellow-orange" x="8200.0" y="4350.0" orient="right" />
          <nprop id="29:6" color="EX-yellow-orange" x="8200.0" y="5530.0" orient="right" />
          <nprop id="29:7" color="EX-yellow-orange" x="8200.0" y="6770.0" orient="right" />
          <nprop id="29:8" color="EX-yellow-orange" x="8220.0" y="3230.0" orient="right" />
          <nprop id="34:3" color="EX-orange" x="8210.0" y="4990.0" orient="left" />
          <nprop id="34:5" color="EX-orange" x="8210.0" y="6170.0" orient="left" />
          <nprop id="34:6" color="EX-orange" x="8210.0" y="7410.0" orient="left" />
          <nprop id="34:7" color="EX-orange" x="8230.0" y="3870.0" orient="left" />
          <nprop id="486:3" color="EX-dark-green" x="8710.0" y="6320.0" orient="left" />
          <nprop id="486:4" color="EX-dark-green" x="8710.0" y="7560.0" orient="left" />
          <nprop id="486:5" color="EX-dark-green" x="8710.0" y="5140.0" orient="left" />
          <nprop id="487:3" color="EX-dark-gray-purple" x="8830.0" y="6320.0" orient="left" />
          <nprop id="487:4" color="EX-dark-gray-purple" x="8830.0" y="7560.0" orient="left" />
          <nprop id="492:3" color="EX-pale-blue-magenta" x="8980.0" y="5020.0" orient="right" extraGrowth="horz" />
          <nprop id="492:5" color="EX-pale-blue-magenta" x="8980.0" y="6200.0" orient="right" extraGrowth="horz" />
          <nprop id="492:6" color="EX-pale-blue-magenta" x="8980.0" y="7440.0" orient="right" extraGrowth="horz" />
          <nprop id="492:7" color="EX-pale-blue-magenta" x="9000.0" y="3900.0" orient="right" extraGrowth="horz" />
          <nprop id="495:2" color="EX-red" color2="EX-dark-purple" x="9100.0" y="5020.0" orient="left" hideName="true" />
          <nprop id="495:4" color="EX-red" color2="EX-dark-purple" x="9100.0" y="6200.0" orient="left" hideName="true" />
          <nprop id="495:5" color="EX-red" color2="EX-dark-purple" x="9100.0" y="7440.0" orient="left" hideName="true" />
          <nprop id="495:6" color="EX-red" color2="EX-dark-purple" x="9100.0" y="3900.0" orient="left" hideName="true" />
          <nprop id="50:3" color="black" x="8500.0" y="5010.0" orient="right" />
          <nprop id="50:4" color="black" x="8500.0" y="6190.0" orient="right" />
          <nprop id="50:5" color="black" x="8500.0" y="7430.0" orient="right" />
          <nprop id="510:1" color="black" x="8010.0" y="4820.0" orient="right" />
          <nprop id="510:3" color="black" x="8010.0" y="6000.0" orient="right" />
          <nprop id="510:4" color="black" x="8010.0" y="7240.0" orient="right" />
          <nprop id="510:5" color="black" x="8030.0" y="3700.0" orient="right" />
          <nprop id="513:3" color="black" x="8520.0" y="5200.0" orient="right" />
          <nprop id="513:4" color="black" x="8520.0" y="6380.0" orient="right" />
          <nprop id="513:5" color="black" x="8520.0" y="7620.0" orient="right" />
          <nprop id="514:3" color="black" x="8510.0" y="5280.0" orient="right" />
          <nprop id="514:4" color="black" x="8510.0" y="6460.0" orient="right" />
          <nprop id="514:5" color="black" x="8510.0" y="7700.0" orient="right" />
          <nprop id="515:3" color="EX-dark-yellow-green" x="8220.0" y="4710.0" orient="right" />
          <nprop id="515:5" color="EX-dark-yellow-green" x="8220.0" y="5890.0" orient="right" />
          <nprop id="515:6" color="EX-dark-yellow-green" x="8220.0" y="7130.0" orient="right" />
          <nprop id="515:7" color="EX-dark-yellow-green" x="8240.0" y="3590.0" orient="right" />
          <nprop id="559:3" color="EX-yellow" x="8690.0" y="6430.0" orient="right" />
          <nprop id="559:4" color="EX-yellow" x="8690.0" y="7670.0" orient="right" />
          <nprop id="560:3" color="black" x="8910.0" y="6530.0" orient="right" />
          <nprop id="560:4" color="black" x="8910.0" y="7770.0" orient="right" />
          <nprop id="58:6" color="black" x="8440.0" y="3270.0" orient="right" />
          <nprop id="5:3" color="EX-pale-blue" x="8210.0" y="5190.0" orient="right" />
          <nprop id="5:5" color="EX-pale-blue" x="8210.0" y="6370.0" orient="right" />
          <nprop id="5:6" color="EX-pale-blue" x="8210.0" y="7610.0" orient="right" />
          <nprop id="5:7" color="EX-pale-blue" x="8230.0" y="4070.0" orient="right" />
          <nprop id="60:3" color="black" x="8680.0" y="6530.0" orient="right" />
          <nprop id="60:4" color="black" x="8680.0" y="7770.0" orient="right" />
          <nprop id="730:1" color="EX-red" x="8820.0" y="6440.0" orient="right" />
          <nprop id="730:2" color="EX-red" x="8820.0" y="7680.0" orient="right" />
          <nprop id="731:2" color="black" x="8840.0" y="4390.0" orient="right" />
          <nprop id="731:3" color="black" x="8840.0" y="5570.0" orient="right" />
          <nprop id="731:4" color="black" x="8840.0" y="6810.0" orient="right" />
          <nprop id="732:1" color="black" x="8840.0" y="4570.0" orient="right" />
          <nprop id="732:2" color="black" x="8840.0" y="5750.0" orient="right" />
          <nprop id="732:3" color="black" x="8840.0" y="6990.0" orient="right" />
          <nprop id="733:1" color="black" x="8950.0" y="4570.0" orient="right" />
          <nprop id="733:2" color="black" x="8950.0" y="5750.0" orient="right" />
          <nprop id="733:3" color="black" x="8950.0" y="6990.0" orient="right" />
          <nprop id="734:1" color="black" x="8530.0" y="4570.0" orient="right" />
          <nprop id="734:2" color="black" x="8530.0" y="5750.0" orient="right" />
          <nprop id="734:3" color="black" x="8530.0" y="6990.0" orient="right" />
          <nprop id="735:1" color="black" x="8640.0" y="4570.0" orient="right" />
          <nprop id="735:2" color="black" x="8640.0" y="5750.0" orient="right" />
          <nprop id="735:3" color="black" x="8640.0" y="6990.0" orient="right" />
          <nprop id="736:1" color="black" x="8640.0" y="4480.0" orient="right" />
          <nprop id="736:2" color="black" x="8640.0" y="5660.0" orient="right" />
          <nprop id="736:3" color="black" x="8640.0" y="6900.0" orient="right" />
          <nprop id="737:1" color="black" x="8740.0" y="4480.0" orient="right" />
          <nprop id="737:2" color="black" x="8740.0" y="5660.0" orient="right" />
          <nprop id="737:3" color="black" x="8740.0" y="6900.0" orient="right" />
          <nprop id="738:1" color="black" x="8200.0" y="4430.0" orient="right" />
          <nprop id="738:3" color="black" x="8200.0" y="5610.0" orient="right" />
          <nprop id="738:4" color="black" x="8200.0" y="6850.0" orient="right" />
          <nprop id="738:5" color="black" x="8220.0" y="3310.0" orient="right" />
          <nprop id="739:1" color="black" x="8800.0" y="6530.0" orient="right" />
          <nprop id="739:2" color="black" x="8800.0" y="7770.0" orient="right" />
          <nprop id="740:1" color="black" x="8800.0" y="6610.0" orient="right" />
          <nprop id="740:2" color="black" x="8800.0" y="7850.0" orient="right" />
          <nprop id="741:3" color="black" x="8550.0" y="3360.0" orient="right" />
          <nprop id="742:3" color="black" x="8660.0" y="3270.0" orient="right" />
          <nprop id="743:3" color="black" x="8760.0" y="3270.0" orient="right" />
          <nprop id="744:3" color="black" x="8550.0" y="3270.0" orient="right" />
          <nprop id="745:3" color="black" x="8970.0" y="3270.0" orient="right" />
          <nprop id="763:1" color="EX-orange" x="8010.0" y="4960.0" orient="right" />
          <nprop id="763:3" color="EX-orange" x="8010.0" y="6140.0" orient="right" />
          <nprop id="763:4" color="EX-orange" x="8010.0" y="7380.0" orient="right" />
          <nprop id="763:5" color="EX-orange" x="8030.0" y="3840.0" orient="right" />
          <nprop id="770:1" color="black" x="8680.0" y="6610.0" orient="right" />
          <nprop id="770:2" color="black" x="8680.0" y="7850.0" orient="right" />
          <nprop id="771:1" color="EX-orange" x="8180.0" y="4960.0" orient="right" hideName="true" extraGrowth="horz" />
          <nprop id="771:3" color="EX-orange" x="8180.0" y="6140.0" orient="right" hideName="true" extraGrowth="horz" />
          <nprop id="771:4" color="EX-orange" x="8180.0" y="7380.0" orient="right" hideName="true" extraGrowth="horz" />
          <nprop id="771:5" color="EX-orange" x="8200.0" y="3840.0" orient="right" hideName="true" extraGrowth="horz" />
          <nprop id="78:5" color="EX-pale-purple" x="8720.0" y="4830.0" orient="left" />
          <nprop id="78:7" color="EX-pale-purple" x="8720.0" y="6010.0" orient="left" />
          <nprop id="78:8" color="EX-pale-purple" x="8720.0" y="7250.0" orient="left" />
          <nprop id="78:9" color="EX-pale-purple" x="8740.0" y="3710.0" orient="left" />
          <nprop id="822:0" color="EX-cyan" x="8970.0" y="5260.0" orient="left" />
          <nprop id="822:1" color="EX-cyan" x="8970.0" y="6440.0" orient="left" />
          <nprop id="822:2" color="EX-cyan" x="8970.0" y="7680.0" orient="left" />
          <nprop id="822:3" color="EX-cyan" x="8990.0" y="4140.0" orient="left" />
          <nprop id="89:3" color="EX-pale-green" x="8210.0" y="5300.0" orient="right" />
          <nprop id="89:5" color="EX-pale-green" x="8210.0" y="6480.0" orient="right" />
          <nprop id="89:6" color="EX-pale-green" x="8210.0" y="7720.0" orient="right" />
          <nprop id="89:7" color="EX-pale-green" x="8230.0" y="4180.0" orient="right" />
        </nprops>
        <lprops>
          <linkBus labelX="15690.0" labelY="10020.0" labelDir="" src="89:3" >
            <drawStyle color="EX-pale-green" style="solid" thick="regular" />
            <segments>
              <linkSegment id="33" parent="0" strtX="8420.0" strtY="5310.0" endX="8420.0" endY="5370.0" />
              <linkSegment id="0" strtX="8420.0" strtY="5310.0" />
              <linkSegment id="13" parent="17" strtX="8420.0" strtY="4780.0" endX="8520.0" endY="4780.0" />
              <linkSegment id="37" parent="33" strtX="8420.0" strtY="5370.0" endX="8530.0" endY="5370.0" />
              <linkSegment id="27" parent="17" strtX="8420.0" strtY="4780.0" endX="8420.0" endY="4750.0" />
              <linkSegment id="5" parent="39" strtX="8420.0" strtY="5290.0" endX="8530.0" endY="5290.0" />
              <linkSegment id="28" parent="27" strtX="8420.0" strtY="4750.0" endX="8930.0" endY="4750.0" />
              <linkSegment id="17" parent="40" strtX="8420.0" strtY="5210.0" endX="8420.0" endY="4780.0" />
              <linkSegment id="39" parent="0" strtX="8420.0" strtY="5310.0" endX="8420.0" endY="5290.0" />
              <linkSegment id="9" parent="40" strtX="8420.0" strtY="5210.0" endX="8540.0" endY="5210.0" />
              <linkSegment id="40" parent="39" strtX="8420.0" strtY="5290.0" endX="8420.0" endY="5210.0" />
            </segments>
            <drops>
              <drop ref="*" connectStart="0" />
              <drop ref="294:3" connectEnd="13" />
              <drop ref="534:3" connectEnd="37" />
              <drop ref="537:3" connectEnd="5" />
              <drop ref="538:3" connectEnd="9" />
              <drop ref="185:3" connectEnd="28" />
            </drops>
          </linkBus>
          <linkBus labelX="15690.0" labelY="11200.0" labelDir="" src="89:5" >
            <drawStyle color="EX-pale-green" style="solid" thick="regular" />
            <segments>
              <linkSegment id="33" parent="0" strtX="8420.0" strtY="6490.0" endX="8420.0" endY="6550.0" />
              <linkSegment id="0" strtX="8420.0" strtY="6490.0" />
              <linkSegment id="13" parent="17" strtX="8420.0" strtY="5960.0" endX="8520.0" endY="5960.0" />
              <linkSegment id="37" parent="33" strtX="8420.0" strtY="6550.0" endX="8530.0" endY="6550.0" />
              <linkSegment id="27" parent="17" strtX="8420.0" strtY="5960.0" endX="8420.0" endY="5930.0" />
              <linkSegment id="5" parent="39" strtX="8420.0" strtY="6470.0" endX="8530.0" endY="6470.0" />
              <linkSegment id="28" parent="27" strtX="8420.0" strtY="5930.0" endX="8930.0" endY="5930.0" />
              <linkSegment id="17" parent="40" strtX="8420.0" strtY="6390.0" endX="8420.0" endY="5960.0" />
              <linkSegment id="39" parent="0" strtX="8420.0" strtY="6490.0" endX="8420.0" endY="6470.0" />
              <linkSegment id="9" parent="40" strtX="8420.0" strtY="6390.0" endX="8540.0" endY="6390.0" />
              <linkSegment id="40" parent="39" strtX="8420.0" strtY="6470.0" endX="8420.0" endY="6390.0" />
            </segments>
            <drops>
              <drop ref="*" connectStart="0" />
              <drop ref="294:4" connectEnd="13" />
              <drop ref="534:4" connectEnd="37" />
              <drop ref="537:4" connectEnd="5" />
              <drop ref="538:4" connectEnd="9" />
              <drop ref="185:5" connectEnd="28" />
            </drops>
          </linkBus>
          <linkBus labelX="15690.0" labelY="12440.0" labelDir="" src="89:6" >
            <drawStyle color="EX-pale-green" style="solid" thick="regular" />
            <segments>
              <linkSegment id="33" parent="0" strtX="8420.0" strtY="7730.0" endX="8420.0" endY="7790.0" />
              <linkSegment id="0" strtX="8420.0" strtY="7730.0" />
              <linkSegment id="13" parent="17" strtX="8420.0" strtY="7200.0" endX="8520.0" endY="7200.0" />
              <linkSegment id="37" parent="33" strtX="8420.0" strtY="7790.0" endX="8530.0" endY="7790.0" />
              <linkSegment id="27" parent="17" strtX="8420.0" strtY="7200.0" endX="8420.0" endY="7170.0" />
              <linkSegment id="5" parent="39" strtX="8420.0" strtY="7710.0" endX="8530.0" endY="7710.0" />
              <linkSegment id="28" parent="27" strtX="8420.0" strtY="7170.0" endX="8930.0" endY="7170.0" />
              <linkSegment id="17" parent="40" strtX="8420.0" strtY="7630.0" endX="8420.0" endY="7200.0" />
              <linkSegment id="39" parent="0" strtX="8420.0" strtY="7730.0" endX="8420.0" endY="7710.0" />
              <linkSegment id="9" parent="40" strtX="8420.0" strtY="7630.0" endX="8540.0" endY="7630.0" />
              <linkSegment id="40" parent="39" strtX="8420.0" strtY="7710.0" endX="8420.0" endY="7630.0" />
            </segments>
            <drops>
              <drop ref="*" connectStart="0" />
              <drop ref="294:5" connectEnd="13" />
              <drop ref="534:5" connectEnd="37" />
              <drop ref="537:5" connectEnd="5" />
              <drop ref="538:5" connectEnd="9" />
              <drop ref="185:6" connectEnd="28" />
            </drops>
          </linkBus>
          <linkBus labelX="15710.0" labelY="8900.0" labelDir="" src="89:7" >
            <drawStyle color="EX-pale-green" style="solid" thick="regular" />
            <segments>
              <linkSegment id="0" strtX="8440.0" strtY="4190.0" />
              <linkSegment id="28" parent="39" strtX="8440.0" strtY="3630.0" endX="8950.0" endY="3630.0" />
              <linkSegment id="39" parent="0" strtX="8440.0" strtY="4190.0" endX="8440.0" endY="3630.0" />
            </segments>
            <drops>
              <drop ref="*" connectStart="0" />
              <drop ref="185:7" connectEnd="28" />
            </drops>
          </linkBus>
          <linkBus labelX="15690.0" labelY="10020.0" labelDir="" src="25:3" >
            <drawStyle color="EX-dark-tan" style="solid" thick="regular" />
            <segments>
              <linkSegment id="11" parent="9" strtX="8320.0" strtY="5110.0" endX="8230.0" endY="5110.0" />
              <linkSegment id="0" strtX="8320.0" strtY="4860.0" />
              <linkSegment id="25" parent="19" strtX="8530.0" strtY="4740.0" endX="8950.0" endY="4740.0" />
              <linkSegment id="3" parent="0" strtX="8320.0" strtY="4860.0" endX="8320.0" endY="4990.0" />
              <linkSegment id="15" parent="0" strtX="8320.0" strtY="4860.0" endX="8380.0" endY="4860.0" />
              <linkSegment id="5" parent="3" strtX="8320.0" strtY="4990.0" endX="8280.0" endY="4990.0" />
              <linkSegment id="17" parent="15" strtX="8380.0" strtY="4860.0" endX="8380.0" endY="4740.0" />
              <linkSegment id="19" parent="17" strtX="8380.0" strtY="4740.0" endX="8530.0" endY="4740.0" />
              <linkSegment id="9" parent="3" strtX="8320.0" strtY="4990.0" endX="8320.0" endY="5110.0" />
            </segments>
            <drops>
              <drop ref="*" connectStart="0" />
              <drop ref="190:3" connectEnd="11" />
              <drop ref="450:3" connectEnd="19" />
              <drop ref="746:1" connectEnd="5" />
              <drop ref="748:1" connectEnd="25" />
            </drops>
          </linkBus>
          <linkBus labelX="15690.0" labelY="11200.0" labelDir="" src="25:5" >
            <drawStyle color="EX-dark-tan" style="solid" thick="regular" />
            <segments>
              <linkSegment id="11" parent="9" strtX="8320.0" strtY="6290.0" endX="8230.0" endY="6290.0" />
              <linkSegment id="0" strtX="8320.0" strtY="6040.0" />
              <linkSegment id="25" parent="19" strtX="8530.0" strtY="5920.0" endX="8950.0" endY="5920.0" />
              <linkSegment id="3" parent="0" strtX="8320.0" strtY="6040.0" endX="8320.0" endY="6170.0" />
              <linkSegment id="15" parent="0" strtX="8320.0" strtY="6040.0" endX="8380.0" endY="6040.0" />
              <linkSegment id="5" parent="3" strtX="8320.0" strtY="6170.0" endX="8280.0" endY="6170.0" />
              <linkSegment id="17" parent="15" strtX="8380.0" strtY="6040.0" endX="8380.0" endY="5920.0" />
              <linkSegment id="19" parent="17" strtX="8380.0" strtY="5920.0" endX="8530.0" endY="5920.0" />
              <linkSegment id="9" parent="3" strtX="8320.0" strtY="6170.0" endX="8320.0" endY="6290.0" />
            </segments>
            <drops>
              <drop ref="*" connectStart="0" />
              <drop ref="190:5" connectEnd="11" />
              <drop ref="450:4" connectEnd="19" />
              <drop ref="746:3" connectEnd="5" />
              <drop ref="748:3" connectEnd="25" />
            </drops>
          </linkBus>
          <linkBus labelX="15690.0" labelY="12440.0" labelDir="" src="25:6" >
            <drawStyle color="EX-dark-tan" style="solid" thick="regular" />
            <segments>
              <linkSegment id="11" parent="9" strtX="8320.0" strtY="7530.0" endX="8230.0" endY="7530.0" />
              <linkSegment id="0" strtX="8320.0" strtY="7280.0" />
              <linkSegment id="25" parent="19" strtX="8530.0" strtY="7160.0" endX="8950.0" endY="7160.0" />
              <linkSegment id="3" parent="0" strtX="8320.0" strtY="7280.0" endX="8320.0" endY="7410.0" />
              <linkSegment id="15" parent="0" strtX="8320.0" strtY="7280.0" endX="8380.0" endY="7280.0" />
              <linkSegment id="5" parent="3" strtX="8320.0" strtY="7410.0" endX="8280.0" endY="7410.0" />
              <linkSegment id="17" parent="15" strtX="8380.0" strtY="7280.0" endX="8380.0" endY="7160.0" />
              <linkSegment id="19" parent="17" strtX="8380.0" strtY="7160.0" endX="8530.0" endY="7160.0" />
              <linkSegment id="9" parent="3" strtX="8320.0" strtY="7410.0" endX="8320.0" endY="7530.0" />
            </segments>
            <drops>
              <drop ref="*" connectStart="0" />
              <drop ref="190:6" connectEnd="11" />
              <drop ref="450:5" connectEnd="19" />
              <drop ref="746:4" connectEnd="5" />
              <drop ref="748:4" connectEnd="25" />
            </drops>
          </linkBus>
          <linkBus labelX="15710.0" labelY="8900.0" labelDir="" src="25:7" >
            <drawStyle color="EX-dark-tan" style="solid" thick="regular" />
            <segments>
              <linkSegment id="11" parent="9" strtX="8340.0" strtY="3990.0" endX="8250.0" endY="3990.0" />
              <linkSegment id="0" strtX="8340.0" strtY="3740.0" />
              <linkSegment id="3" parent="0" strtX="8340.0" strtY="3740.0" endX="8340.0" endY="3870.0" />
              <linkSegment id="15" parent="0" strtX="8340.0" strtY="3740.0" endX="8400.0" endY="3740.0" />
              <linkSegment id="5" parent="3" strtX="8340.0" strtY="3870.0" endX="8300.0" endY="3870.0" />
              <linkSegment id="17" parent="15" strtX="8400.0" strtY="3740.0" endX="8400.0" endY="3620.0" />
              <linkSegment id="19" parent="17" strtX="8400.0" strtY="3620.0" endX="8970.0" endY="3620.0" />
              <linkSegment id="9" parent="3" strtX="8340.0" strtY="3870.0" endX="8340.0" endY="3990.0" />
            </segments>
            <drops>
              <drop ref="*" connectStart="0" />
              <drop ref="190:7" connectEnd="11" />
              <drop ref="746:5" connectEnd="5" />
              <drop ref="748:5" connectEnd="19" />
            </drops>
          </linkBus>
          <linkBus labelX="15690.0" labelY="10020.0" labelDir="" src="5:3" >
            <drawStyle color="EX-pale-blue" style="solid" thick="regular" />
            <segments>
              <linkSegment id="0" strtX="8320.0" strtY="5200.0" />
              <linkSegment id="1" parent="0" strtX="8320.0" strtY="5200.0" endX="8320.0" endY="5180.0" />
              <linkSegment id="13" parent="28" strtX="8430.0" strtY="4790.0" endX="8510.0" endY="4790.0" />
              <linkSegment id="3" parent="1" strtX="8320.0" strtY="5180.0" endX="8370.0" endY="5180.0" />
              <linkSegment id="27" parent="17" strtX="8430.0" strtY="5000.0" endX="8430.0" endY="4910.0" />
              <linkSegment id="5" parent="1" strtX="8320.0" strtY="5180.0" endX="8270.0" endY="5180.0" />
              <linkSegment id="28" parent="27" strtX="8430.0" strtY="4910.0" endX="8430.0" endY="4790.0" />
              <linkSegment id="17" parent="9" strtX="8370.0" strtY="5000.0" endX="8430.0" endY="5000.0" />
              <linkSegment id="29" parent="27" strtX="8430.0" strtY="4910.0" endX="8510.0" endY="4910.0" />
              <linkSegment id="19" parent="17" strtX="8430.0" strtY="5000.0" endX="8510.0" endY="5000.0" />
              <linkSegment id="9" parent="3" strtX="8370.0" strtY="5180.0" endX="8370.0" endY="5000.0" />
            </segments>
            <drops>
              <drop ref="*" connectStart="0" />
              <drop ref="19:3" connectEnd="29" />
              <drop ref="28:3" connectEnd="13" />
              <drop ref="453:3" connectEnd="5" />
              <drop ref="454:3" connectEnd="19" />
            </drops>
          </linkBus>
          <linkBus labelX="15690.0" labelY="11200.0" labelDir="" src="5:5" >
            <drawStyle color="EX-pale-blue" style="solid" thick="regular" />
            <segments>
              <linkSegment id="0" strtX="8320.0" strtY="6380.0" />
              <linkSegment id="1" parent="0" strtX="8320.0" strtY="6380.0" endX="8320.0" endY="6360.0" />
              <linkSegment id="13" parent="28" strtX="8430.0" strtY="5970.0" endX="8510.0" endY="5970.0" />
              <linkSegment id="3" parent="1" strtX="8320.0" strtY="6360.0" endX="8370.0" endY="6360.0" />
              <linkSegment id="27" parent="17" strtX="8430.0" strtY="6180.0" endX="8430.0" endY="6090.0" />
              <linkSegment id="5" parent="1" strtX="8320.0" strtY="6360.0" endX="8270.0" endY="6360.0" />
              <linkSegment id="28" parent="27" strtX="8430.0" strtY="6090.0" endX="8430.0" endY="5970.0" />
              <linkSegment id="17" parent="9" strtX="8370.0" strtY="6180.0" endX="8430.0" endY="6180.0" />
              <linkSegment id="29" parent="27" strtX="8430.0" strtY="6090.0" endX="8510.0" endY="6090.0" />
              <linkSegment id="19" parent="17" strtX="8430.0" strtY="6180.0" endX="8510.0" endY="6180.0" />
              <linkSegment id="9" parent="3" strtX="8370.0" strtY="6360.0" endX="8370.0" endY="6180.0" />
            </segments>
            <drops>
              <drop ref="*" connectStart="0" />
              <drop ref="19:4" connectEnd="29" />
              <drop ref="28:4" connectEnd="13" />
              <drop ref="453:5" connectEnd="5" />
              <drop ref="454:4" connectEnd="19" />
            </drops>
          </linkBus>
          <linkBus labelX="15690.0" labelY="12440.0" labelDir="" src="5:6" >
            <drawStyle color="EX-pale-blue" style="solid" thick="regular" />
            <segments>
              <linkSegment id="0" strtX="8320.0" strtY="7620.0" />
              <linkSegment id="1" parent="0" strtX="8320.0" strtY="7620.0" endX="8320.0" endY="7600.0" />
              <linkSegment id="13" parent="28" strtX="8430.0" strtY="7210.0" endX="8510.0" endY="7210.0" />
              <linkSegment id="3" parent="1" strtX="8320.0" strtY="7600.0" endX="8370.0" endY="7600.0" />
              <linkSegment id="27" parent="17" strtX="8430.0" strtY="7420.0" endX="8430.0" endY="7330.0" />
              <linkSegment id="5" parent="1" strtX="8320.0" strtY="7600.0" endX="8270.0" endY="7600.0" />
              <linkSegment id="28" parent="27" strtX="8430.0" strtY="7330.0" endX="8430.0" endY="7210.0" />
              <linkSegment id="17" parent="9" strtX="8370.0" strtY="7420.0" endX="8430.0" endY="7420.0" />
              <linkSegment id="29" parent="27" strtX="8430.0" strtY="7330.0" endX="8510.0" endY="7330.0" />
              <linkSegment id="19" parent="17" strtX="8430.0" strtY="7420.0" endX="8510.0" endY="7420.0" />
              <linkSegment id="9" parent="3" strtX="8370.0" strtY="7600.0" endX="8370.0" endY="7420.0" />
            </segments>
            <drops>
              <drop ref="*" connectStart="0" />
              <drop ref="19:5" connectEnd="29" />
              <drop ref="28:5" connectEnd="13" />
              <drop ref="453:6" connectEnd="5" />
              <drop ref="454:5" connectEnd="19" />
            </drops>
          </linkBus>
          <linkBus labelX="15690.0" labelY="10020.0" labelDir="" src="108:5" >
            <drawStyle color="EX-pale-red-orange" style="solid" thick="regular" />
            <segments>
              <linkSegment id="0" strtX="8830.0" strtY="4980.0" />
              <linkSegment id="23" parent="26" strtX="8830.0" strtY="4900.0" endX="8880.0" endY="4900.0" />
              <linkSegment id="14" parent="0" strtX="8830.0" strtY="4980.0" endX="8830.0" endY="5090.0" />
              <linkSegment id="25" parent="0" strtX="8830.0" strtY="4980.0" endX="8830.0" endY="4950.0" />
              <linkSegment id="26" parent="25" strtX="8830.0" strtY="4950.0" endX="8830.0" endY="4900.0" />
              <linkSegment id="17" parent="25" strtX="8830.0" strtY="4950.0" endX="8780.0" endY="4950.0" />
              <linkSegment id="28" parent="31" strtX="8640.0" strtY="5140.0" endX="8390.0" endY="5140.0" />
              <linkSegment id="29" parent="28" strtX="8390.0" strtY="5140.0" endX="8390.0" endY="5280.0" />
              <linkSegment id="9" parent="29" strtX="8390.0" strtY="5280.0" endX="8260.0" endY="5280.0" />
              <linkSegment id="30" parent="14" strtX="8830.0" strtY="5090.0" endX="8640.0" endY="5090.0" />
              <linkSegment id="31" parent="30" strtX="8640.0" strtY="5090.0" endX="8640.0" endY="5140.0" />
            </segments>
            <drops>
              <drop ref="*" connectStart="0" />
              <drop ref="232:3" connectEnd="23" />
              <drop ref="482:3" connectEnd="17" />
              <drop ref="265:3" connectEnd="9" />
            </drops>
          </linkBus>
          <linkBus labelX="15690.0" labelY="11200.0" labelDir="" src="108:7" >
            <drawStyle color="EX-pale-red-orange" style="solid" thick="regular" />
            <segments>
              <linkSegment id="0" strtX="8830.0" strtY="6160.0" />
              <linkSegment id="23" parent="26" strtX="8830.0" strtY="6080.0" endX="8880.0" endY="6080.0" />
              <linkSegment id="14" parent="0" strtX="8830.0" strtY="6160.0" endX="8830.0" endY="6270.0" />
              <linkSegment id="25" parent="0" strtX="8830.0" strtY="6160.0" endX="8830.0" endY="6130.0" />
              <linkSegment id="26" parent="25" strtX="8830.0" strtY="6130.0" endX="8830.0" endY="6080.0" />
              <linkSegment id="17" parent="25" strtX="8830.0" strtY="6130.0" endX="8780.0" endY="6130.0" />
              <linkSegment id="28" parent="31" strtX="8640.0" strtY="6320.0" endX="8390.0" endY="6320.0" />
              <linkSegment id="29" parent="28" strtX="8390.0" strtY="6320.0" endX="8390.0" endY="6460.0" />
              <linkSegment id="9" parent="29" strtX="8390.0" strtY="6460.0" endX="8260.0" endY="6460.0" />
              <linkSegment id="30" parent="14" strtX="8830.0" strtY="6270.0" endX="8640.0" endY="6270.0" />
              <linkSegment id="31" parent="30" strtX="8640.0" strtY="6270.0" endX="8640.0" endY="6320.0" />
            </segments>
            <drops>
              <drop ref="*" connectStart="0" />
              <drop ref="232:5" connectEnd="23" />
              <drop ref="482:5" connectEnd="17" />
              <drop ref="265:5" connectEnd="9" />
            </drops>
          </linkBus>
          <linkBus labelX="15690.0" labelY="12440.0" labelDir="" src="108:8" >
            <drawStyle color="EX-pale-red-orange" style="solid" thick="regular" />
            <segments>
              <linkSegment id="0" strtX="8830.0" strtY="7400.0" />
              <linkSegment id="23" parent="26" strtX="8830.0" strtY="7320.0" endX="8880.0" endY="7320.0" />
              <linkSegment id="14" parent="0" strtX="8830.0" strtY="7400.0" endX="8830.0" endY="7510.0" />
              <linkSegment id="25" parent="0" strtX="8830.0" strtY="7400.0" endX="8830.0" endY="7370.0" />
              <linkSegment id="26" parent="25" strtX="8830.0" strtY="7370.0" endX="8830.0" endY="7320.0" />
              <linkSegment id="17" parent="25" strtX="8830.0" strtY="7370.0" endX="8780.0" endY="7370.0" />
              <linkSegment id="28" parent="31" strtX="8640.0" strtY="7560.0" endX="8390.0" endY="7560.0" />
              <linkSegment id="29" parent="28" strtX="8390.0" strtY="7560.0" endX="8390.0" endY="7700.0" />
              <linkSegment id="9" parent="29" strtX="8390.0" strtY="7700.0" endX="8260.0" endY="7700.0" />
              <linkSegment id="30" parent="14" strtX="8830.0" strtY="7510.0" endX="8640.0" endY="7510.0" />
              <linkSegment id="31" parent="30" strtX="8640.0" strtY="7510.0" endX="8640.0" endY="7560.0" />
            </segments>
            <drops>
              <drop ref="*" connectStart="0" />
              <drop ref="232:6" connectEnd="23" />
              <drop ref="482:6" connectEnd="17" />
              <drop ref="265:6" connectEnd="9" />
            </drops>
          </linkBus>
          <linkBus labelX="15710.0" labelY="8900.0" labelDir="" src="108:9" >
            <drawStyle color="EX-pale-red-orange" style="solid" thick="regular" />
            <segments>
              <linkSegment id="0" strtX="8850.0" strtY="3860.0" />
              <linkSegment id="23" parent="26" strtX="8850.0" strtY="3780.0" endX="8900.0" endY="3780.0" />
              <linkSegment id="14" parent="0" strtX="8850.0" strtY="3860.0" endX="8850.0" endY="3970.0" />
              <linkSegment id="25" parent="0" strtX="8850.0" strtY="3860.0" endX="8850.0" endY="3830.0" />
              <linkSegment id="26" parent="25" strtX="8850.0" strtY="3830.0" endX="8850.0" endY="3780.0" />
              <linkSegment id="17" parent="25" strtX="8850.0" strtY="3830.0" endX="8800.0" endY="3830.0" />
              <linkSegment id="28" parent="31" strtX="8660.0" strtY="4020.0" endX="8410.0" endY="4020.0" />
              <linkSegment id="29" parent="28" strtX="8410.0" strtY="4020.0" endX="8410.0" endY="4160.0" />
              <linkSegment id="9" parent="29" strtX="8410.0" strtY="4160.0" endX="8280.0" endY="4160.0" />
              <linkSegment id="30" parent="14" strtX="8850.0" strtY="3970.0" endX="8660.0" endY="3970.0" />
              <linkSegment id="31" parent="30" strtX="8660.0" strtY="3970.0" endX="8660.0" endY="4020.0" />
            </segments>
            <drops>
              <drop ref="*" connectStart="0" />
              <drop ref="232:7" connectEnd="23" />
              <drop ref="482:7" connectEnd="17" />
              <drop ref="265:7" connectEnd="9" />
            </drops>
          </linkBus>
          <linkBus labelX="15690.0" labelY="10020.0" labelDir="" src="78:5" >
            <drawStyle color="EX-pale-purple" style="solid" thick="regular" />
            <segments>
              <linkSegment id="0" strtX="8690.0" strtY="4840.0" />
              <linkSegment id="13" parent="0" strtX="8690.0" strtY="4840.0" endX="8690.0" endY="4700.0" />
              <linkSegment id="25" parent="0" strtX="8690.0" strtY="4840.0" endX="8690.0" endY="4950.0" />
              <linkSegment id="3" parent="13" strtX="8690.0" strtY="4700.0" endX="8370.0" endY="4700.0" />
              <linkSegment id="27" parent="25" strtX="8690.0" strtY="4950.0" endX="8770.0" endY="4950.0" />
              <linkSegment id="7" parent="3" strtX="8370.0" strtY="4700.0" endX="8370.0" endY="4980.0" />
              <linkSegment id="19" parent="3" strtX="8370.0" strtY="4700.0" endX="8370.0" endY="4320.0" />
              <linkSegment id="9" parent="7" strtX="8370.0" strtY="4980.0" endX="8270.0" endY="4980.0" />
              <linkSegment id="21" parent="19" strtX="8370.0" strtY="4320.0" endX="8230.0" endY="4320.0" />
            </segments>
            <drops>
              <drop ref="*" connectStart="0" />
              <drop ref="366:5" connectEnd="27" />
              <drop ref="786:1" connectEnd="21" />
              <drop ref="747:1" connectEnd="9" />
            </drops>
          </linkBus>
          <linkBus labelX="15690.0" labelY="11200.0" labelDir="" src="78:7" >
            <drawStyle color="EX-pale-purple" style="solid" thick="regular" />
            <segments>
              <linkSegment id="0" strtX="8690.0" strtY="6020.0" />
              <linkSegment id="13" parent="0" strtX="8690.0" strtY="6020.0" endX="8690.0" endY="5880.0" />
              <linkSegment id="25" parent="0" strtX="8690.0" strtY="6020.0" endX="8690.0" endY="6130.0" />
              <linkSegment id="3" parent="13" strtX="8690.0" strtY="5880.0" endX="8370.0" endY="5880.0" />
              <linkSegment id="27" parent="25" strtX="8690.0" strtY="6130.0" endX="8770.0" endY="6130.0" />
              <linkSegment id="7" parent="3" strtX="8370.0" strtY="5880.0" endX="8370.0" endY="6160.0" />
              <linkSegment id="19" parent="3" strtX="8370.0" strtY="5880.0" endX="8370.0" endY="5500.0" />
              <linkSegment id="9" parent="7" strtX="8370.0" strtY="6160.0" endX="8270.0" endY="6160.0" />
              <linkSegment id="21" parent="19" strtX="8370.0" strtY="5500.0" endX="8230.0" endY="5500.0" />
            </segments>
            <drops>
              <drop ref="*" connectStart="0" />
              <drop ref="366:7" connectEnd="27" />
              <drop ref="786:3" connectEnd="21" />
              <drop ref="747:3" connectEnd="9" />
            </drops>
          </linkBus>
          <linkBus labelX="15690.0" labelY="12440.0" labelDir="" src="78:8" >
            <drawStyle color="EX-pale-purple" style="solid" thick="regular" />
            <segments>
              <linkSegment id="0" strtX="8690.0" strtY="7260.0" />
              <linkSegment id="13" parent="0" strtX="8690.0" strtY="7260.0" endX="8690.0" endY="7120.0" />
              <linkSegment id="25" parent="0" strtX="8690.0" strtY="7260.0" endX="8690.0" endY="7370.0" />
              <linkSegment id="3" parent="13" strtX="8690.0" strtY="7120.0" endX="8370.0" endY="7120.0" />
              <linkSegment id="27" parent="25" strtX="8690.0" strtY="7370.0" endX="8770.0" endY="7370.0" />
              <linkSegment id="7" parent="3" strtX="8370.0" strtY="7120.0" endX="8370.0" endY="7400.0" />
              <linkSegment id="19" parent="3" strtX="8370.0" strtY="7120.0" endX="8370.0" endY="6740.0" />
              <linkSegment id="9" parent="7" strtX="8370.0" strtY="7400.0" endX="8270.0" endY="7400.0" />
              <linkSegment id="21" parent="19" strtX="8370.0" strtY="6740.0" endX="8230.0" endY="6740.0" />
            </segments>
            <drops>
              <drop ref="*" connectStart="0" />
              <drop ref="366:8" connectEnd="27" />
              <drop ref="786:4" connectEnd="21" />
              <drop ref="747:4" connectEnd="9" />
            </drops>
          </linkBus>
          <linkBus labelX="15710.0" labelY="8900.0" labelDir="" src="78:9" >
            <drawStyle color="EX-pale-purple" style="solid" thick="regular" />
            <segments>
              <linkSegment id="0" strtX="8710.0" strtY="3720.0" />
              <linkSegment id="13" parent="0" strtX="8710.0" strtY="3720.0" endX="8710.0" endY="3580.0" />
              <linkSegment id="25" parent="0" strtX="8710.0" strtY="3720.0" endX="8710.0" endY="3830.0" />
              <linkSegment id="3" parent="13" strtX="8710.0" strtY="3580.0" endX="8390.0" endY="3580.0" />
              <linkSegment id="27" parent="25" strtX="8710.0" strtY="3830.0" endX="8790.0" endY="3830.0" />
              <linkSegment id="7" parent="3" strtX="8390.0" strtY="3580.0" endX="8390.0" endY="3860.0" />
              <linkSegment id="19" parent="3" strtX="8390.0" strtY="3580.0" endX="8390.0" endY="3200.0" />
              <linkSegment id="9" parent="7" strtX="8390.0" strtY="3860.0" endX="8290.0" endY="3860.0" />
              <linkSegment id="21" parent="19" strtX="8390.0" strtY="3200.0" endX="8250.0" endY="3200.0" />
            </segments>
            <drops>
              <drop ref="*" connectStart="0" />
              <drop ref="366:9" connectEnd="27" />
              <drop ref="786:5" connectEnd="21" />
              <drop ref="747:5" connectEnd="9" />
            </drops>
          </linkBus>
          <linkBus labelX="15690.0" labelY="10020.0" labelDir="" src="18:3" >
            <drawStyle color="EX-dark-cyan" style="solid" thick="regular" />
            <segments>
              <linkSegment id="12" parent="6" strtX="8620.0" strtY="4780.0" endX="8550.0" endY="4780.0" />
              <linkSegment id="1" parent="18" strtX="8600.0" strtY="4930.0" endX="8620.0" endY="4930.0" />
              <linkSegment id="14" parent="6" strtX="8620.0" strtY="4780.0" endX="8920.0" endY="4780.0" />
              <linkSegment id="15" parent="16" strtX="8620.0" strtY="4960.0" endX="8740.0" endY="4960.0" />
              <linkSegment id="16" parent="1" strtX="8620.0" strtY="4930.0" endX="8620.0" endY="4960.0" />
              <linkSegment id="5" parent="17" strtX="8620.0" strtY="5120.0" endX="8240.0" endY="5120.0" />
              <linkSegment id="17" parent="16" strtX="8620.0" strtY="4960.0" endX="8620.0" endY="5120.0" />
              <linkSegment id="6" parent="1" strtX="8620.0" strtY="4930.0" endX="8620.0" endY="4780.0" />
              <linkSegment id="18" strtX="8600.0" strtY="4930.0" />
              <linkSegment id="19" parent="18" strtX="8600.0" strtY="4930.0" endX="8600.0" endY="4910.0" />
              <linkSegment id="20" parent="19" strtX="8600.0" strtY="4910.0" endX="8560.0" endY="4910.0" />
            </segments>
            <drops>
              <drop ref="*" connectStart="18" />
              <drop ref="480:3" connectEnd="15" />
              <drop ref="481:3" connectEnd="14" />
              <drop ref="451:3" connectEnd="5" />
              <drop ref="72:3" connectEnd="12" />
              <drop ref="37:3" connectEnd="20" />
            </drops>
          </linkBus>
          <linkBus labelX="15690.0" labelY="11200.0" labelDir="" src="18:4" >
            <drawStyle color="EX-dark-cyan" style="solid" thick="regular" />
            <segments>
              <linkSegment id="12" parent="6" strtX="8620.0" strtY="5960.0" endX="8550.0" endY="5960.0" />
              <linkSegment id="1" parent="18" strtX="8600.0" strtY="6110.0" endX="8620.0" endY="6110.0" />
              <linkSegment id="14" parent="6" strtX="8620.0" strtY="5960.0" endX="8920.0" endY="5960.0" />
              <linkSegment id="15" parent="16" strtX="8620.0" strtY="6140.0" endX="8740.0" endY="6140.0" />
              <linkSegment id="16" parent="1" strtX="8620.0" strtY="6110.0" endX="8620.0" endY="6140.0" />
              <linkSegment id="5" parent="17" strtX="8620.0" strtY="6300.0" endX="8240.0" endY="6300.0" />
              <linkSegment id="17" parent="16" strtX="8620.0" strtY="6140.0" endX="8620.0" endY="6300.0" />
              <linkSegment id="6" parent="1" strtX="8620.0" strtY="6110.0" endX="8620.0" endY="5960.0" />
              <linkSegment id="18" strtX="8600.0" strtY="6110.0" />
              <linkSegment id="19" parent="18" strtX="8600.0" strtY="6110.0" endX="8600.0" endY="6090.0" />
              <linkSegment id="20" parent="19" strtX="8600.0" strtY="6090.0" endX="8560.0" endY="6090.0" />
            </segments>
            <drops>
              <drop ref="*" connectStart="18" />
              <drop ref="480:4" connectEnd="15" />
              <drop ref="481:4" connectEnd="14" />
              <drop ref="451:4" connectEnd="5" />
              <drop ref="72:4" connectEnd="12" />
              <drop ref="37:4" connectEnd="20" />
            </drops>
          </linkBus>
          <linkBus labelX="15690.0" labelY="12440.0" labelDir="" src="18:5" >
            <drawStyle color="EX-dark-cyan" style="solid" thick="regular" />
            <segments>
              <linkSegment id="12" parent="6" strtX="8620.0" strtY="7200.0" endX="8550.0" endY="7200.0" />
              <linkSegment id="1" parent="18" strtX="8600.0" strtY="7350.0" endX="8620.0" endY="7350.0" />
              <linkSegment id="14" parent="6" strtX="8620.0" strtY="7200.0" endX="8920.0" endY="7200.0" />
              <linkSegment id="15" parent="16" strtX="8620.0" strtY="7380.0" endX="8740.0" endY="7380.0" />
              <linkSegment id="16" parent="1" strtX="8620.0" strtY="7350.0" endX="8620.0" endY="7380.0" />
              <linkSegment id="5" parent="17" strtX="8620.0" strtY="7540.0" endX="8240.0" endY="7540.0" />
              <linkSegment id="17" parent="16" strtX="8620.0" strtY="7380.0" endX="8620.0" endY="7540.0" />
              <linkSegment id="6" parent="1" strtX="8620.0" strtY="7350.0" endX="8620.0" endY="7200.0" />
              <linkSegment id="18" strtX="8600.0" strtY="7350.0" />
              <linkSegment id="19" parent="18" strtX="8600.0" strtY="7350.0" endX="8600.0" endY="7330.0" />
              <linkSegment id="20" parent="19" strtX="8600.0" strtY="7330.0" endX="8560.0" endY="7330.0" />
            </segments>
            <drops>
              <drop ref="*" connectStart="18" />
              <drop ref="480:5" connectEnd="15" />
              <drop ref="481:5" connectEnd="14" />
              <drop ref="451:5" connectEnd="5" />
              <drop ref="72:5" connectEnd="12" />
              <drop ref="37:5" connectEnd="20" />
            </drops>
          </linkBus>
          <linkBus labelX="15690.0" labelY="10020.0" labelDir="" src="0:3" >
            <drawStyle color="EX-blue" style="solid" thick="regular" />
            <segments>
              <linkSegment id="11" parent="3" strtX="8630.0" strtY="5000.0" endX="8530.0" endY="5000.0" />
              <linkSegment id="55" parent="37" strtX="8350.0" strtY="4680.0" endX="8260.0" endY="4680.0" />
              <linkSegment id="23" parent="21" strtX="8380.0" strtY="5130.0" endX="8380.0" endY="5270.0" />
              <linkSegment id="56" parent="58" strtX="8600.0" strtY="4820.0" endX="8600.0" endY="4800.0" />
              <linkSegment id="57" parent="56" strtX="8600.0" strtY="4800.0" endX="8560.0" endY="4800.0" />
              <linkSegment id="25" parent="23" strtX="8380.0" strtY="5270.0" endX="8240.0" endY="5270.0" />
              <linkSegment id="58" strtX="8600.0" strtY="4820.0" />
              <linkSegment id="37" parent="51" strtX="8630.0" strtY="4680.0" endX="8350.0" endY="4680.0" />
              <linkSegment id="29" parent="21" strtX="8380.0" strtY="5130.0" endX="8250.0" endY="5130.0" />
              <linkSegment id="0" parent="58" strtX="8600.0" strtY="4820.0" endX="8630.0" endY="4820.0" />
              <linkSegment id="3" parent="53" strtX="8630.0" strtY="4900.0" endX="8630.0" endY="5000.0" />
              <linkSegment id="7" parent="3" strtX="8630.0" strtY="5000.0" endX="8630.0" endY="5130.0" />
              <linkSegment id="51" parent="0" strtX="8630.0" strtY="4820.0" endX="8630.0" endY="4680.0" />
              <linkSegment id="41" parent="37" strtX="8350.0" strtY="4680.0" endX="8350.0" endY="4530.0" />
              <linkSegment id="53" parent="0" strtX="8630.0" strtY="4820.0" endX="8630.0" endY="4900.0" />
              <linkSegment id="54" parent="53" strtX="8630.0" strtY="4900.0" endX="8530.0" endY="4900.0" />
              <linkSegment id="21" parent="7" strtX="8630.0" strtY="5130.0" endX="8380.0" endY="5130.0" />
              <linkSegment id="43" parent="41" strtX="8350.0" strtY="4530.0" endX="8250.0" endY="4530.0" />
            </segments>
            <drops>
              <drop ref="*" connectStart="58" />
              <drop ref="54:3" connectEnd="29" />
              <drop ref="55:3" connectEnd="54" />
              <drop ref="452:3" connectEnd="57" />
              <drop ref="530:4" connectEnd="43" />
              <drop ref="531:4" connectEnd="55" />
              <drop ref="455:3" connectEnd="11" />
              <drop ref="533:3" connectEnd="25" />
            </drops>
          </linkBus>
          <linkBus labelX="15690.0" labelY="11200.0" labelDir="" src="0:4" >
            <drawStyle color="EX-blue" style="solid" thick="regular" />
            <segments>
              <linkSegment id="11" parent="3" strtX="8630.0" strtY="6180.0" endX="8530.0" endY="6180.0" />
              <linkSegment id="55" parent="37" strtX="8350.0" strtY="5860.0" endX="8260.0" endY="5860.0" />
              <linkSegment id="23" parent="21" strtX="8380.0" strtY="6310.0" endX="8380.0" endY="6450.0" />
              <linkSegment id="56" parent="58" strtX="8600.0" strtY="6000.0" endX="8600.0" endY="5980.0" />
              <linkSegment id="57" parent="56" strtX="8600.0" strtY="5980.0" endX="8560.0" endY="5980.0" />
              <linkSegment id="25" parent="23" strtX="8380.0" strtY="6450.0" endX="8240.0" endY="6450.0" />
              <linkSegment id="58" strtX="8600.0" strtY="6000.0" />
              <linkSegment id="37" parent="51" strtX="8630.0" strtY="5860.0" endX="8350.0" endY="5860.0" />
              <linkSegment id="29" parent="21" strtX="8380.0" strtY="6310.0" endX="8250.0" endY="6310.0" />
              <linkSegment id="0" parent="58" strtX="8600.0" strtY="6000.0" endX="8630.0" endY="6000.0" />
              <linkSegment id="3" parent="53" strtX="8630.0" strtY="6080.0" endX="8630.0" endY="6180.0" />
              <linkSegment id="7" parent="3" strtX="8630.0" strtY="6180.0" endX="8630.0" endY="6310.0" />
              <linkSegment id="51" parent="0" strtX="8630.0" strtY="6000.0" endX="8630.0" endY="5860.0" />
              <linkSegment id="41" parent="37" strtX="8350.0" strtY="5860.0" endX="8350.0" endY="5710.0" />
              <linkSegment id="53" parent="0" strtX="8630.0" strtY="6000.0" endX="8630.0" endY="6080.0" />
              <linkSegment id="54" parent="53" strtX="8630.0" strtY="6080.0" endX="8530.0" endY="6080.0" />
              <linkSegment id="21" parent="7" strtX="8630.0" strtY="6310.0" endX="8380.0" endY="6310.0" />
              <linkSegment id="43" parent="41" strtX="8350.0" strtY="5710.0" endX="8250.0" endY="5710.0" />
            </segments>
            <drops>
              <drop ref="*" connectStart="58" />
              <drop ref="54:4" connectEnd="29" />
              <drop ref="55:4" connectEnd="54" />
              <drop ref="452:4" connectEnd="57" />
              <drop ref="530:5" connectEnd="43" />
              <drop ref="531:5" connectEnd="55" />
              <drop ref="455:4" connectEnd="11" />
              <drop ref="533:4" connectEnd="25" />
            </drops>
          </linkBus>
          <linkBus labelX="15690.0" labelY="12440.0" labelDir="" src="0:5" >
            <drawStyle color="EX-blue" style="solid" thick="regular" />
            <segments>
              <linkSegment id="11" parent="3" strtX="8630.0" strtY="7420.0" endX="8530.0" endY="7420.0" />
              <linkSegment id="55" parent="37" strtX="8350.0" strtY="7100.0" endX="8260.0" endY="7100.0" />
              <linkSegment id="23" parent="21" strtX="8380.0" strtY="7550.0" endX="8380.0" endY="7690.0" />
              <linkSegment id="56" parent="58" strtX="8600.0" strtY="7240.0" endX="8600.0" endY="7220.0" />
              <linkSegment id="57" parent="56" strtX="8600.0" strtY="7220.0" endX="8560.0" endY="7220.0" />
              <linkSegment id="25" parent="23" strtX="8380.0" strtY="7690.0" endX="8240.0" endY="7690.0" />
              <linkSegment id="58" strtX="8600.0" strtY="7240.0" />
              <linkSegment id="37" parent="51" strtX="8630.0" strtY="7100.0" endX="8350.0" endY="7100.0" />
              <linkSegment id="29" parent="21" strtX="8380.0" strtY="7550.0" endX="8250.0" endY="7550.0" />
              <linkSegment id="0" parent="58" strtX="8600.0" strtY="7240.0" endX="8630.0" endY="7240.0" />
              <linkSegment id="3" parent="53" strtX="8630.0" strtY="7320.0" endX="8630.0" endY="7420.0" />
              <linkSegment id="7" parent="3" strtX="8630.0" strtY="7420.0" endX="8630.0" endY="7550.0" />
              <linkSegment id="51" parent="0" strtX="8630.0" strtY="7240.0" endX="8630.0" endY="7100.0" />
              <linkSegment id="41" parent="37" strtX="8350.0" strtY="7100.0" endX="8350.0" endY="6950.0" />
              <linkSegment id="53" parent="0" strtX="8630.0" strtY="7240.0" endX="8630.0" endY="7320.0" />
              <linkSegment id="54" parent="53" strtX="8630.0" strtY="7320.0" endX="8530.0" endY="7320.0" />
              <linkSegment id="21" parent="7" strtX="8630.0" strtY="7550.0" endX="8380.0" endY="7550.0" />
              <linkSegment id="43" parent="41" strtX="8350.0" strtY="6950.0" endX="8250.0" endY="6950.0" />
            </segments>
            <drops>
              <drop ref="*" connectStart="58" />
              <drop ref="54:5" connectEnd="29" />
              <drop ref="55:5" connectEnd="54" />
              <drop ref="452:5" connectEnd="57" />
              <drop ref="530:6" connectEnd="43" />
              <drop ref="531:6" connectEnd="55" />
              <drop ref="455:5" connectEnd="11" />
              <drop ref="533:5" connectEnd="25" />
            </drops>
          </linkBus>
          <linkBus labelX="15710.0" labelY="8900.0" labelDir="" src="5:7" >
            <drawStyle color="EX-pale-blue" style="solid" thick="regular" />
            <segments>
              <linkSegment id="0" strtX="8340.0" strtY="4080.0" />
              <linkSegment id="1" parent="0" strtX="8340.0" strtY="4080.0" endX="8340.0" endY="4060.0" />
              <linkSegment id="5" parent="1" strtX="8340.0" strtY="4060.0" endX="8290.0" endY="4060.0" />
            </segments>
            <drops>
              <drop ref="*" connectStart="0" />
              <drop ref="453:7" connectEnd="5" />
            </drops>
          </linkBus>
          <linkBus labelX="15690.0" labelY="10020.0" labelDir="" src="11:1" >
            <drawStyle color="EX-pure-blue" style="solid" thick="regular" />
            <segments>
              <linkSegment id="44" parent="43" strtX="8140.0" strtY="5170.0" endX="8140.0" endY="5290.0" />
              <linkSegment id="14" parent="36" strtX="8140.0" strtY="4430.0" endX="8140.0" endY="4340.0" />
              <linkSegment id="36" parent="39" strtX="8140.0" strtY="4560.0" endX="8140.0" endY="4430.0" />
              <linkSegment id="15" parent="36" strtX="8140.0" strtY="4430.0" endX="8220.0" endY="4430.0" />
              <linkSegment id="37" parent="39" strtX="8140.0" strtY="4560.0" endX="8210.0" endY="4560.0" />
              <linkSegment id="39" parent="3" strtX="8140.0" strtY="4660.0" endX="8140.0" endY="4560.0" />
              <linkSegment id="0" strtX="8140.0" strtY="5100.0" />
              <linkSegment id="3" parent="0" strtX="8140.0" strtY="5100.0" endX="8140.0" endY="4660.0" />
              <linkSegment id="9" parent="14" strtX="8140.0" strtY="4340.0" endX="8220.0" endY="4340.0" />
              <linkSegment id="40" parent="3" strtX="8140.0" strtY="4660.0" endX="8220.0" endY="4660.0" />
              <linkSegment id="31" parent="43" strtX="8140.0" strtY="5170.0" endX="8220.0" endY="5170.0" />
              <linkSegment id="42" parent="44" strtX="8140.0" strtY="5290.0" endX="8220.0" endY="5290.0" />
              <linkSegment id="43" parent="0" strtX="8140.0" strtY="5100.0" endX="8140.0" endY="5170.0" />
            </segments>
            <drops>
              <drop ref="*" connectStart="0" />
              <drop ref="519:1" connectEnd="40" />
              <drop ref="520:1" connectEnd="37" />
              <drop ref="729:1" connectEnd="9" />
              <drop ref="456:1" connectEnd="42" />
              <drop ref="457:1" connectEnd="31" />
              <drop ref="787:1" connectEnd="15" />
            </drops>
          </linkBus>
          <linkBus labelX="15690.0" labelY="11200.0" labelDir="" src="11:3" >
            <drawStyle color="EX-pure-blue" style="solid" thick="regular" />
            <segments>
              <linkSegment id="44" parent="43" strtX="8140.0" strtY="6350.0" endX="8140.0" endY="6470.0" />
              <linkSegment id="14" parent="36" strtX="8140.0" strtY="5610.0" endX="8140.0" endY="5520.0" />
              <linkSegment id="36" parent="39" strtX="8140.0" strtY="5740.0" endX="8140.0" endY="5610.0" />
              <linkSegment id="15" parent="36" strtX="8140.0" strtY="5610.0" endX="8220.0" endY="5610.0" />
              <linkSegment id="37" parent="39" strtX="8140.0" strtY="5740.0" endX="8210.0" endY="5740.0" />
              <linkSegment id="39" parent="3" strtX="8140.0" strtY="5840.0" endX="8140.0" endY="5740.0" />
              <linkSegment id="0" strtX="8140.0" strtY="6280.0" />
              <linkSegment id="3" parent="0" strtX="8140.0" strtY="6280.0" endX="8140.0" endY="5840.0" />
              <linkSegment id="9" parent="14" strtX="8140.0" strtY="5520.0" endX="8220.0" endY="5520.0" />
              <linkSegment id="40" parent="3" strtX="8140.0" strtY="5840.0" endX="8220.0" endY="5840.0" />
              <linkSegment id="31" parent="43" strtX="8140.0" strtY="6350.0" endX="8220.0" endY="6350.0" />
              <linkSegment id="42" parent="44" strtX="8140.0" strtY="6470.0" endX="8220.0" endY="6470.0" />
              <linkSegment id="43" parent="0" strtX="8140.0" strtY="6280.0" endX="8140.0" endY="6350.0" />
            </segments>
            <drops>
              <drop ref="*" connectStart="0" />
              <drop ref="519:3" connectEnd="40" />
              <drop ref="520:3" connectEnd="37" />
              <drop ref="729:3" connectEnd="9" />
              <drop ref="456:3" connectEnd="42" />
              <drop ref="457:3" connectEnd="31" />
              <drop ref="787:3" connectEnd="15" />
            </drops>
          </linkBus>
          <linkBus labelX="15690.0" labelY="12440.0" labelDir="" src="11:4" >
            <drawStyle color="EX-pure-blue" style="solid" thick="regular" />
            <segments>
              <linkSegment id="44" parent="43" strtX="8140.0" strtY="7590.0" endX="8140.0" endY="7710.0" />
              <linkSegment id="14" parent="36" strtX="8140.0" strtY="6850.0" endX="8140.0" endY="6760.0" />
              <linkSegment id="36" parent="39" strtX="8140.0" strtY="6980.0" endX="8140.0" endY="6850.0" />
              <linkSegment id="15" parent="36" strtX="8140.0" strtY="6850.0" endX="8220.0" endY="6850.0" />
              <linkSegment id="37" parent="39" strtX="8140.0" strtY="6980.0" endX="8210.0" endY="6980.0" />
              <linkSegment id="39" parent="3" strtX="8140.0" strtY="7080.0" endX="8140.0" endY="6980.0" />
              <linkSegment id="0" strtX="8140.0" strtY="7520.0" />
              <linkSegment id="3" parent="0" strtX="8140.0" strtY="7520.0" endX="8140.0" endY="7080.0" />
              <linkSegment id="9" parent="14" strtX="8140.0" strtY="6760.0" endX="8220.0" endY="6760.0" />
              <linkSegment id="40" parent="3" strtX="8140.0" strtY="7080.0" endX="8220.0" endY="7080.0" />
              <linkSegment id="31" parent="43" strtX="8140.0" strtY="7590.0" endX="8220.0" endY="7590.0" />
              <linkSegment id="42" parent="44" strtX="8140.0" strtY="7710.0" endX="8220.0" endY="7710.0" />
              <linkSegment id="43" parent="0" strtX="8140.0" strtY="7520.0" endX="8140.0" endY="7590.0" />
            </segments>
            <drops>
              <drop ref="*" connectStart="0" />
              <drop ref="519:4" connectEnd="40" />
              <drop ref="520:4" connectEnd="37" />
              <drop ref="729:4" connectEnd="9" />
              <drop ref="456:4" connectEnd="42" />
              <drop ref="457:4" connectEnd="31" />
              <drop ref="787:4" connectEnd="15" />
            </drops>
          </linkBus>
          <linkBus labelX="15710.0" labelY="8900.0" labelDir="" src="11:5" >
            <drawStyle color="EX-pure-blue" style="solid" thick="regular" />
            <segments>
              <linkSegment id="44" parent="43" strtX="8160.0" strtY="4050.0" endX="8160.0" endY="4170.0" />
              <linkSegment id="14" parent="36" strtX="8160.0" strtY="3310.0" endX="8160.0" endY="3220.0" />
              <linkSegment id="36" parent="39" strtX="8160.0" strtY="3440.0" endX="8160.0" endY="3310.0" />
              <linkSegment id="15" parent="36" strtX="8160.0" strtY="3310.0" endX="8240.0" endY="3310.0" />
              <linkSegment id="37" parent="39" strtX="8160.0" strtY="3440.0" endX="8230.0" endY="3440.0" />
              <linkSegment id="39" parent="3" strtX="8160.0" strtY="3540.0" endX="8160.0" endY="3440.0" />
              <linkSegment id="0" strtX="8160.0" strtY="3980.0" />
              <linkSegment id="3" parent="0" strtX="8160.0" strtY="3980.0" endX="8160.0" endY="3540.0" />
              <linkSegment id="9" parent="14" strtX="8160.0" strtY="3220.0" endX="8240.0" endY="3220.0" />
              <linkSegment id="40" parent="3" strtX="8160.0" strtY="3540.0" endX="8240.0" endY="3540.0" />
              <linkSegment id="31" parent="43" strtX="8160.0" strtY="4050.0" endX="8240.0" endY="4050.0" />
              <linkSegment id="42" parent="44" strtX="8160.0" strtY="4170.0" endX="8240.0" endY="4170.0" />
              <linkSegment id="43" parent="0" strtX="8160.0" strtY="3980.0" endX="8160.0" endY="4050.0" />
            </segments>
            <drops>
              <drop ref="*" connectStart="0" />
              <drop ref="519:5" connectEnd="40" />
              <drop ref="520:5" connectEnd="37" />
              <drop ref="729:5" connectEnd="9" />
              <drop ref="456:5" connectEnd="42" />
              <drop ref="457:5" connectEnd="31" />
              <drop ref="787:5" connectEnd="15" />
            </drops>
          </linkBus>
          <linkBus labelX="15690.0" labelY="10020.0" labelDir="" src="243:4" >
            <drawStyle color="EX-pale-magenta" style="solid" thick="regular" />
            <segments>
            </segments>
            <drops>
              <drop ref="*" />
              <drop ref="493:3" />
            </drops>
          </linkBus>
          <linkBus labelX="15690.0" labelY="11200.0" labelDir="" src="243:6" >
            <drawStyle color="EX-pale-magenta" style="solid" thick="regular" />
            <segments>
            </segments>
            <drops>
              <drop ref="*" />
              <drop ref="493:5" />
            </drops>
          </linkBus>
          <linkBus labelX="15690.0" labelY="12440.0" labelDir="" src="243:7" >
            <drawStyle color="EX-pale-magenta" style="solid" thick="regular" />
            <segments>
            </segments>
            <drops>
              <drop ref="*" />
              <drop ref="493:6" />
            </drops>
          </linkBus>
          <linkBus labelX="15710.0" labelY="8900.0" labelDir="" src="243:8" >
            <drawStyle color="EX-pale-magenta" style="solid" thick="regular" />
            <segments>
            </segments>
            <drops>
              <drop ref="*" />
              <drop ref="493:7" />
            </drops>
          </linkBus>
          <linkBus labelX="15690.0" labelY="11200.0" labelDir="" src="486:3" >
            <drawStyle color="EX-dark-green" style="solid" thick="regular" />
            <segments>
              <linkSegment id="44" parent="46" strtX="8670.0" strtY="6330.0" endX="8400.0" endY="6330.0" />
              <linkSegment id="11" parent="9" strtX="8400.0" strtY="6470.0" endX="8270.0" endY="6470.0" />
              <linkSegment id="33" parent="49" strtX="8670.0" strtY="5980.0" endX="8900.0" endY="5980.0" />
              <linkSegment id="0" strtX="8690.0" strtY="6330.0" />
              <linkSegment id="46" parent="0" strtX="8690.0" strtY="6330.0" endX="8670.0" endY="6330.0" />
              <linkSegment id="48" parent="15" strtX="8690.0" strtY="6310.0" endX="8740.0" endY="6310.0" />
              <linkSegment id="15" parent="0" strtX="8690.0" strtY="6330.0" endX="8690.0" endY="6310.0" />
              <linkSegment id="49" parent="46" strtX="8670.0" strtY="6330.0" endX="8670.0" endY="5980.0" />
              <linkSegment id="9" parent="44" strtX="8400.0" strtY="6330.0" endX="8400.0" endY="6470.0" />
              <linkSegment id="41" parent="21" strtX="8670.0" strtY="6420.0" endX="8700.0" endY="6420.0" />
              <linkSegment id="21" parent="46" strtX="8670.0" strtY="6330.0" endX="8670.0" endY="6420.0" />
            </segments>
            <drops>
              <drop ref="*" connectStart="0" />
              <drop ref="564:3" connectEnd="41" />
              <drop ref="500:3" connectEnd="33" />
              <drop ref="788:1" connectEnd="48" />
              <drop ref="505:3" connectEnd="11" />
            </drops>
          </linkBus>
          <linkBus labelX="15690.0" labelY="12440.0" labelDir="" src="486:4" >
            <drawStyle color="EX-dark-green" style="solid" thick="regular" />
            <segments>
              <linkSegment id="44" parent="46" strtX="8670.0" strtY="7570.0" endX="8400.0" endY="7570.0" />
              <linkSegment id="11" parent="9" strtX="8400.0" strtY="7710.0" endX="8270.0" endY="7710.0" />
              <linkSegment id="33" parent="49" strtX="8670.0" strtY="7220.0" endX="8900.0" endY="7220.0" />
              <linkSegment id="0" strtX="8690.0" strtY="7570.0" />
              <linkSegment id="46" parent="0" strtX="8690.0" strtY="7570.0" endX="8670.0" endY="7570.0" />
              <linkSegment id="48" parent="15" strtX="8690.0" strtY="7550.0" endX="8740.0" endY="7550.0" />
              <linkSegment id="15" parent="0" strtX="8690.0" strtY="7570.0" endX="8690.0" endY="7550.0" />
              <linkSegment id="49" parent="46" strtX="8670.0" strtY="7570.0" endX="8670.0" endY="7220.0" />
              <linkSegment id="9" parent="44" strtX="8400.0" strtY="7570.0" endX="8400.0" endY="7710.0" />
              <linkSegment id="41" parent="21" strtX="8670.0" strtY="7660.0" endX="8700.0" endY="7660.0" />
              <linkSegment id="21" parent="46" strtX="8670.0" strtY="7570.0" endX="8670.0" endY="7660.0" />
            </segments>
            <drops>
              <drop ref="*" connectStart="0" />
              <drop ref="564:4" connectEnd="41" />
              <drop ref="500:4" connectEnd="33" />
              <drop ref="788:2" connectEnd="48" />
              <drop ref="505:4" connectEnd="11" />
            </drops>
          </linkBus>
          <linkBus labelX="15690.0" labelY="10020.0" labelDir="" src="486:5" >
            <drawStyle color="EX-dark-green" style="solid" thick="regular" />
            <segments>
              <linkSegment id="44" parent="46" strtX="8670.0" strtY="5150.0" endX="8400.0" endY="5150.0" />
              <linkSegment id="11" parent="9" strtX="8400.0" strtY="5290.0" endX="8270.0" endY="5290.0" />
              <linkSegment id="33" parent="49" strtX="8670.0" strtY="4800.0" endX="8900.0" endY="4800.0" />
              <linkSegment id="0" strtX="8690.0" strtY="5150.0" />
              <linkSegment id="46" parent="0" strtX="8690.0" strtY="5150.0" endX="8670.0" endY="5150.0" />
              <linkSegment id="48" parent="15" strtX="8690.0" strtY="5130.0" endX="8740.0" endY="5130.0" />
              <linkSegment id="15" parent="0" strtX="8690.0" strtY="5150.0" endX="8690.0" endY="5130.0" />
              <linkSegment id="49" parent="46" strtX="8670.0" strtY="5150.0" endX="8670.0" endY="4800.0" />
              <linkSegment id="9" parent="44" strtX="8400.0" strtY="5150.0" endX="8400.0" endY="5290.0" />
            </segments>
            <drops>
              <drop ref="*" connectStart="0" />
              <drop ref="500:5" connectEnd="33" />
              <drop ref="788:3" connectEnd="48" />
              <drop ref="505:5" connectEnd="11" />
            </drops>
          </linkBus>
          <linkBus labelX="15690.0" labelY="10020.0" labelDir="" src="510:1" >
            <drawStyle color="black" style="solid" thick="regular" />
            <segments>
              <linkSegment id="0" strtX="8230.0" strtY="4820.0" />
            </segments>
            <drops>
              <drop ref="*" connectStart="0" />
              <drop ref="511:1" connectStart="0" />
            </drops>
          </linkBus>
          <linkBus labelX="15690.0" labelY="11200.0" labelDir="" src="510:3" >
            <drawStyle color="black" style="solid" thick="regular" />
            <segments>
              <linkSegment id="0" strtX="8230.0" strtY="6000.0" />
            </segments>
            <drops>
              <drop ref="*" connectStart="0" />
              <drop ref="511:3" connectStart="0" />
            </drops>
          </linkBus>
          <linkBus labelX="15690.0" labelY="12440.0" labelDir="" src="510:4" >
            <drawStyle color="black" style="solid" thick="regular" />
            <segments>
              <linkSegment id="0" strtX="8230.0" strtY="7240.0" />
            </segments>
            <drops>
              <drop ref="*" connectStart="0" />
              <drop ref="511:4" connectStart="0" />
            </drops>
          </linkBus>
          <linkBus labelX="15710.0" labelY="8900.0" labelDir="" src="510:5" >
            <drawStyle color="black" style="solid" thick="regular" />
            <segments>
              <linkSegment id="0" strtX="8250.0" strtY="3700.0" />
            </segments>
            <drops>
              <drop ref="*" connectStart="0" />
              <drop ref="511:5" connectStart="0" />
            </drops>
          </linkBus>
          <linkBus labelX="15690.0" labelY="10020.0" labelDir="" src="492:3" >
            <drawStyle color="EX-pale-blue-magenta" style="solid" thick="regular" />
            <segments>
              <linkSegment id="0" strtX="8980.0" strtY="5100.0" />
              <linkSegment id="23" parent="46" strtX="8680.0" strtY="5100.0" endX="8680.0" endY="4970.0" />
              <linkSegment id="24" parent="23" strtX="8680.0" strtY="4970.0" endX="8680.0" endY="4760.0" />
              <linkSegment id="46" parent="47" strtX="8760.0" strtY="5100.0" endX="8680.0" endY="5100.0" />
              <linkSegment id="35" parent="29" strtX="8680.0" strtY="4690.0" endX="8360.0" endY="4690.0" />
              <linkSegment id="25" parent="23" strtX="8680.0" strtY="4970.0" endX="8730.0" endY="4970.0" />
              <linkSegment id="47" parent="0" strtX="8980.0" strtY="5100.0" endX="8760.0" endY="5100.0" />
              <linkSegment id="36" parent="35" strtX="8360.0" strtY="4690.0" endX="8270.0" endY="4690.0" />
              <linkSegment id="37" parent="35" strtX="8360.0" strtY="4690.0" endX="8360.0" endY="4520.0" />
              <linkSegment id="39" parent="37" strtX="8360.0" strtY="4520.0" endX="8240.0" endY="4520.0" />
              <linkSegment id="29" parent="24" strtX="8680.0" strtY="4760.0" endX="8680.0" endY="4690.0" />
              <linkSegment id="19" parent="24" strtX="8680.0" strtY="4760.0" endX="8540.0" endY="4760.0" />
            </segments>
            <drops>
              <drop ref="*" connectStart="0" />
              <drop ref="558:5" connectEnd="47" />
              <drop ref="562:4" connectEnd="25" />
              <drop ref="525:4" connectEnd="19" />
              <drop ref="526:4" connectEnd="36" />
              <drop ref="527:4" connectEnd="39" />
            </drops>
          </linkBus>
          <linkBus labelX="15690.0" labelY="11200.0" labelDir="" src="492:5" >
            <drawStyle color="EX-pale-blue-magenta" style="solid" thick="regular" />
            <segments>
              <linkSegment id="23" parent="46" strtX="8680.0" strtY="6280.0" endX="8680.0" endY="6150.0" />
              <linkSegment id="24" parent="23" strtX="8680.0" strtY="6150.0" endX="8680.0" endY="5940.0" />
              <linkSegment id="46" parent="48" strtX="8760.0" strtY="6280.0" endX="8680.0" endY="6280.0" />
              <linkSegment id="35" parent="29" strtX="8680.0" strtY="5870.0" endX="8360.0" endY="5870.0" />
              <linkSegment id="25" parent="23" strtX="8680.0" strtY="6150.0" endX="8730.0" endY="6150.0" />
              <linkSegment id="47" parent="0" strtX="8980.0" strtY="6280.0" endX="8880.0" endY="6280.0" />
              <linkSegment id="36" parent="35" strtX="8360.0" strtY="5870.0" endX="8270.0" endY="5870.0" />
              <linkSegment id="48" parent="47" strtX="8880.0" strtY="6280.0" endX="8760.0" endY="6280.0" />
              <linkSegment id="37" parent="35" strtX="8360.0" strtY="5870.0" endX="8360.0" endY="5700.0" />
              <linkSegment id="39" parent="37" strtX="8360.0" strtY="5700.0" endX="8240.0" endY="5700.0" />
              <linkSegment id="29" parent="24" strtX="8680.0" strtY="5940.0" endX="8680.0" endY="5870.0" />
              <linkSegment id="19" parent="24" strtX="8680.0" strtY="5940.0" endX="8540.0" endY="5940.0" />
              <linkSegment id="0" strtX="8980.0" strtY="6280.0" />
            </segments>
            <drops>
              <drop ref="*" connectStart="0" />
              <drop ref="557:3" connectEnd="47" />
              <drop ref="558:3" connectEnd="48" />
              <drop ref="562:6" connectEnd="25" />
              <drop ref="525:5" connectEnd="19" />
              <drop ref="526:6" connectEnd="36" />
              <drop ref="527:6" connectEnd="39" />
            </drops>
          </linkBus>
          <linkBus labelX="15690.0" labelY="12440.0" labelDir="" src="492:6" >
            <drawStyle color="EX-pale-blue-magenta" style="solid" thick="regular" />
            <segments>
              <linkSegment id="23" parent="46" strtX="8680.0" strtY="7520.0" endX="8680.0" endY="7390.0" />
              <linkSegment id="24" parent="23" strtX="8680.0" strtY="7390.0" endX="8680.0" endY="7180.0" />
              <linkSegment id="46" parent="48" strtX="8760.0" strtY="7520.0" endX="8680.0" endY="7520.0" />
              <linkSegment id="35" parent="29" strtX="8680.0" strtY="7110.0" endX="8360.0" endY="7110.0" />
              <linkSegment id="25" parent="23" strtX="8680.0" strtY="7390.0" endX="8730.0" endY="7390.0" />
              <linkSegment id="47" parent="0" strtX="8980.0" strtY="7520.0" endX="8880.0" endY="7520.0" />
              <linkSegment id="36" parent="35" strtX="8360.0" strtY="7110.0" endX="8270.0" endY="7110.0" />
              <linkSegment id="48" parent="47" strtX="8880.0" strtY="7520.0" endX="8760.0" endY="7520.0" />
              <linkSegment id="37" parent="35" strtX="8360.0" strtY="7110.0" endX="8360.0" endY="6940.0" />
              <linkSegment id="39" parent="37" strtX="8360.0" strtY="6940.0" endX="8240.0" endY="6940.0" />
              <linkSegment id="29" parent="24" strtX="8680.0" strtY="7180.0" endX="8680.0" endY="7110.0" />
              <linkSegment id="19" parent="24" strtX="8680.0" strtY="7180.0" endX="8540.0" endY="7180.0" />
              <linkSegment id="0" strtX="8980.0" strtY="7520.0" />
            </segments>
            <drops>
              <drop ref="*" connectStart="0" />
              <drop ref="557:4" connectEnd="47" />
              <drop ref="558:4" connectEnd="48" />
              <drop ref="562:7" connectEnd="25" />
              <drop ref="525:6" connectEnd="19" />
              <drop ref="526:7" connectEnd="36" />
              <drop ref="527:7" connectEnd="39" />
            </drops>
          </linkBus>
          <linkBus labelX="15710.0" labelY="8900.0" labelDir="" src="492:7" >
            <drawStyle color="EX-pale-blue-magenta" style="solid" thick="regular" />
            <segments>
              <linkSegment id="0" strtX="9000.0" strtY="3980.0" />
              <linkSegment id="23" parent="47" strtX="8700.0" strtY="3980.0" endX="8700.0" endY="3850.0" />
              <linkSegment id="24" parent="23" strtX="8700.0" strtY="3850.0" endX="8700.0" endY="3570.0" />
              <linkSegment id="35" parent="24" strtX="8700.0" strtY="3570.0" endX="8380.0" endY="3570.0" />
              <linkSegment id="25" parent="23" strtX="8700.0" strtY="3850.0" endX="8750.0" endY="3850.0" />
              <linkSegment id="47" parent="0" strtX="9000.0" strtY="3980.0" endX="8700.0" endY="3980.0" />
              <linkSegment id="36" parent="35" strtX="8380.0" strtY="3570.0" endX="8290.0" endY="3570.0" />
              <linkSegment id="37" parent="35" strtX="8380.0" strtY="3570.0" endX="8380.0" endY="3400.0" />
              <linkSegment id="39" parent="37" strtX="8380.0" strtY="3400.0" endX="8260.0" endY="3400.0" />
            </segments>
            <drops>
              <drop ref="*" connectStart="0" />
              <drop ref="562:8" connectEnd="25" />
              <drop ref="526:8" connectEnd="36" />
              <drop ref="527:8" connectEnd="39" />
            </drops>
          </linkBus>
          <linkBus labelX="15690.0" labelY="10020.0" labelDir="" src="515:3" >
            <drawStyle color="EX-dark-yellow-green" style="solid" thick="regular" />
            <segments>
              <linkSegment id="0" strtX="8320.0" strtY="4720.0" />
              <linkSegment id="23" parent="41" strtX="8450.0" strtY="5190.0" endX="8580.0" endY="5190.0" />
              <linkSegment id="34" parent="38" strtX="8320.0" strtY="4700.0" endX="8280.0" endY="4700.0" />
              <linkSegment id="13" parent="39" strtX="8320.0" strtY="4340.0" endX="8250.0" endY="4340.0" />
              <linkSegment id="37" parent="0" strtX="8320.0" strtY="4720.0" endX="8320.0" endY="4830.0" />
              <linkSegment id="38" parent="0" strtX="8320.0" strtY="4720.0" endX="8320.0" endY="4700.0" />
              <linkSegment id="5" parent="37" strtX="8320.0" strtY="4830.0" endX="8250.0" endY="4830.0" />
              <linkSegment id="39" parent="38" strtX="8320.0" strtY="4700.0" endX="8320.0" endY="4340.0" />
              <linkSegment id="40" parent="37" strtX="8320.0" strtY="4830.0" endX="8450.0" endY="4830.0" />
              <linkSegment id="41" parent="40" strtX="8450.0" strtY="4830.0" endX="8450.0" endY="5190.0" />
              <linkSegment id="42" parent="40" strtX="8450.0" strtY="4830.0" endX="8450.0" endY="4800.0" />
              <linkSegment id="43" parent="42" strtX="8450.0" strtY="4800.0" endX="8500.0" endY="4800.0" />
            </segments>
            <drops>
              <drop ref="*" connectStart="0" />
              <drop ref="754:1" connectEnd="5" />
              <drop ref="528:4" connectEnd="43" />
              <drop ref="529:4" connectEnd="23" />
              <drop ref="779:1" connectEnd="34" />
              <drop ref="784:1" connectEnd="13" />
            </drops>
          </linkBus>
          <linkBus labelX="15690.0" labelY="11200.0" labelDir="" src="515:5" >
            <drawStyle color="EX-dark-yellow-green" style="solid" thick="regular" />
            <segments>
              <linkSegment id="0" strtX="8320.0" strtY="5900.0" />
              <linkSegment id="23" parent="41" strtX="8450.0" strtY="6370.0" endX="8580.0" endY="6370.0" />
              <linkSegment id="34" parent="38" strtX="8320.0" strtY="5880.0" endX="8280.0" endY="5880.0" />
              <linkSegment id="13" parent="39" strtX="8320.0" strtY="5520.0" endX="8250.0" endY="5520.0" />
              <linkSegment id="37" parent="0" strtX="8320.0" strtY="5900.0" endX="8320.0" endY="6010.0" />
              <linkSegment id="38" parent="0" strtX="8320.0" strtY="5900.0" endX="8320.0" endY="5880.0" />
              <linkSegment id="5" parent="37" strtX="8320.0" strtY="6010.0" endX="8250.0" endY="6010.0" />
              <linkSegment id="39" parent="38" strtX="8320.0" strtY="5880.0" endX="8320.0" endY="5520.0" />
              <linkSegment id="40" parent="37" strtX="8320.0" strtY="6010.0" endX="8450.0" endY="6010.0" />
              <linkSegment id="41" parent="40" strtX="8450.0" strtY="6010.0" endX="8450.0" endY="6370.0" />
              <linkSegment id="42" parent="40" strtX="8450.0" strtY="6010.0" endX="8450.0" endY="5980.0" />
              <linkSegment id="43" parent="42" strtX="8450.0" strtY="5980.0" endX="8500.0" endY="5980.0" />
            </segments>
            <drops>
              <drop ref="*" connectStart="0" />
              <drop ref="754:3" connectEnd="5" />
              <drop ref="528:5" connectEnd="43" />
              <drop ref="529:5" connectEnd="23" />
              <drop ref="779:3" connectEnd="34" />
              <drop ref="784:3" connectEnd="13" />
            </drops>
          </linkBus>
          <linkBus labelX="15690.0" labelY="12440.0" labelDir="" src="515:6" >
            <drawStyle color="EX-dark-yellow-green" style="solid" thick="regular" />
            <segments>
              <linkSegment id="0" strtX="8320.0" strtY="7140.0" />
              <linkSegment id="23" parent="41" strtX="8450.0" strtY="7610.0" endX="8580.0" endY="7610.0" />
              <linkSegment id="34" parent="38" strtX="8320.0" strtY="7120.0" endX="8280.0" endY="7120.0" />
              <linkSegment id="13" parent="39" strtX="8320.0" strtY="6760.0" endX="8250.0" endY="6760.0" />
              <linkSegment id="37" parent="0" strtX="8320.0" strtY="7140.0" endX="8320.0" endY="7250.0" />
              <linkSegment id="38" parent="0" strtX="8320.0" strtY="7140.0" endX="8320.0" endY="7120.0" />
              <linkSegment id="5" parent="37" strtX="8320.0" strtY="7250.0" endX="8250.0" endY="7250.0" />
              <linkSegment id="39" parent="38" strtX="8320.0" strtY="7120.0" endX="8320.0" endY="6760.0" />
              <linkSegment id="40" parent="37" strtX="8320.0" strtY="7250.0" endX="8450.0" endY="7250.0" />
              <linkSegment id="41" parent="40" strtX="8450.0" strtY="7250.0" endX="8450.0" endY="7610.0" />
              <linkSegment id="42" parent="40" strtX="8450.0" strtY="7250.0" endX="8450.0" endY="7220.0" />
              <linkSegment id="43" parent="42" strtX="8450.0" strtY="7220.0" endX="8500.0" endY="7220.0" />
            </segments>
            <drops>
              <drop ref="*" connectStart="0" />
              <drop ref="754:4" connectEnd="5" />
              <drop ref="528:6" connectEnd="43" />
              <drop ref="529:6" connectEnd="23" />
              <drop ref="779:4" connectEnd="34" />
              <drop ref="784:4" connectEnd="13" />
            </drops>
          </linkBus>
          <linkBus labelX="15690.0" labelY="10020.0" labelDir="" src="101:3" >
            <drawStyle color="EX-pale-yellow orange" style="solid" thick="regular" />
            <segments>
              <linkSegment id="33" parent="5" strtX="8340.0" strtY="4670.0" endX="8340.0" endY="4540.0" />
              <linkSegment id="0" strtX="8650.0" strtY="5380.0" />
              <linkSegment id="23" parent="33" strtX="8340.0" strtY="4540.0" endX="8260.0" endY="4540.0" />
              <linkSegment id="27" parent="0" strtX="8650.0" strtY="5380.0" endX="8650.0" endY="4810.0" />
              <linkSegment id="5" parent="28" strtX="8650.0" strtY="4670.0" endX="8340.0" endY="4670.0" />
              <linkSegment id="28" parent="27" strtX="8650.0" strtY="4810.0" endX="8650.0" endY="4670.0" />
              <linkSegment id="29" parent="27" strtX="8650.0" strtY="4810.0" endX="8760.0" endY="4810.0" />
              <linkSegment id="9" parent="5" strtX="8340.0" strtY="4670.0" endX="8250.0" endY="4670.0" />
            </segments>
            <drops>
              <drop ref="*" connectStart="0" />
              <drop ref="769:1" connectEnd="29" />
              <drop ref="535:3" connectEnd="9" />
              <drop ref="536:3" connectEnd="23" />
            </drops>
          </linkBus>
          <linkBus labelX="15690.0" labelY="11200.0" labelDir="" src="101:4" >
            <drawStyle color="EX-pale-yellow orange" style="solid" thick="regular" />
            <segments>
              <linkSegment id="33" parent="5" strtX="8340.0" strtY="5850.0" endX="8340.0" endY="5720.0" />
              <linkSegment id="0" strtX="8650.0" strtY="6560.0" />
              <linkSegment id="23" parent="33" strtX="8340.0" strtY="5720.0" endX="8260.0" endY="5720.0" />
              <linkSegment id="27" parent="0" strtX="8650.0" strtY="6560.0" endX="8650.0" endY="5990.0" />
              <linkSegment id="5" parent="28" strtX="8650.0" strtY="5850.0" endX="8340.0" endY="5850.0" />
              <linkSegment id="28" parent="27" strtX="8650.0" strtY="5990.0" endX="8650.0" endY="5850.0" />
              <linkSegment id="29" parent="27" strtX="8650.0" strtY="5990.0" endX="8760.0" endY="5990.0" />
              <linkSegment id="9" parent="5" strtX="8340.0" strtY="5850.0" endX="8250.0" endY="5850.0" />
            </segments>
            <drops>
              <drop ref="*" connectStart="0" />
              <drop ref="769:2" connectEnd="29" />
              <drop ref="535:4" connectEnd="9" />
              <drop ref="536:4" connectEnd="23" />
            </drops>
          </linkBus>
          <linkBus labelX="15690.0" labelY="12440.0" labelDir="" src="101:5" >
            <drawStyle color="EX-pale-yellow orange" style="solid" thick="regular" />
            <segments>
              <linkSegment id="33" parent="5" strtX="8340.0" strtY="7090.0" endX="8340.0" endY="6960.0" />
              <linkSegment id="0" strtX="8650.0" strtY="7800.0" />
              <linkSegment id="23" parent="33" strtX="8340.0" strtY="6960.0" endX="8260.0" endY="6960.0" />
              <linkSegment id="27" parent="0" strtX="8650.0" strtY="7800.0" endX="8650.0" endY="7230.0" />
              <linkSegment id="5" parent="28" strtX="8650.0" strtY="7090.0" endX="8340.0" endY="7090.0" />
              <linkSegment id="28" parent="27" strtX="8650.0" strtY="7230.0" endX="8650.0" endY="7090.0" />
              <linkSegment id="29" parent="27" strtX="8650.0" strtY="7230.0" endX="8760.0" endY="7230.0" />
              <linkSegment id="9" parent="5" strtX="8340.0" strtY="7090.0" endX="8250.0" endY="7090.0" />
            </segments>
            <drops>
              <drop ref="*" connectStart="0" />
              <drop ref="769:3" connectEnd="29" />
              <drop ref="535:5" connectEnd="9" />
              <drop ref="536:5" connectEnd="23" />
            </drops>
          </linkBus>
          <linkBus labelX="15690.0" labelY="10020.0" labelDir="" src="495:2" >
            <drawStyle color="EX-dark-purple" style="solid" thick="regular" />
            <segments>
            </segments>
            <drops>
              <drop ref="*" />
              <drop ref="552:3" />
            </drops>
          </linkBus>
          <linkBus labelX="15690.0" labelY="11200.0" labelDir="" src="495:4" >
            <drawStyle color="EX-dark-purple" style="solid" thick="regular" />
            <segments>
            </segments>
            <drops>
              <drop ref="*" />
              <drop ref="552:5" />
            </drops>
          </linkBus>
          <linkBus labelX="15690.0" labelY="12440.0" labelDir="" src="495:5" >
            <drawStyle color="EX-dark-purple" style="solid" thick="regular" />
            <segments>
            </segments>
            <drops>
              <drop ref="*" />
              <drop ref="552:6" />
            </drops>
          </linkBus>
          <linkBus labelX="15710.0" labelY="8900.0" labelDir="" src="495:6" >
            <drawStyle color="EX-dark-purple" style="solid" thick="regular" />
            <segments>
            </segments>
            <drops>
              <drop ref="*" />
              <drop ref="552:7" />
            </drops>
          </linkBus>
          <linkBus labelX="15690.0" labelY="11200.0" labelDir="" src="487:3" >
            <drawStyle color="EX-dark-gray-purple" style="solid" thick="regular" />
            <segments>
              <linkSegment id="0" strtX="8810.0" strtY="6330.0" />
              <linkSegment id="13" parent="0" strtX="8810.0" strtY="6330.0" endX="8810.0" endY="6400.0" />
              <linkSegment id="15" parent="13" strtX="8810.0" strtY="6400.0" endX="8720.0" endY="6400.0" />
              <linkSegment id="16" parent="13" strtX="8810.0" strtY="6400.0" endX="8830.0" endY="6400.0" />
              <linkSegment id="17" parent="9" strtX="8810.0" strtY="6310.0" endX="8780.0" endY="6310.0" />
              <linkSegment id="9" parent="0" strtX="8810.0" strtY="6330.0" endX="8810.0" endY="6310.0" />
              <linkSegment id="10" parent="9" strtX="8810.0" strtY="6310.0" endX="8860.0" endY="6310.0" />
            </segments>
            <drops>
              <drop ref="*" connectStart="0" />
              <drop ref="561:3" connectEnd="15" />
              <drop ref="815:0" connectEnd="16" />
              <drop ref="818:0" connectEnd="17" />
              <drop ref="819:0" connectEnd="10" />
            </drops>
          </linkBus>
          <linkBus labelX="15690.0" labelY="12440.0" labelDir="" src="487:4" >
            <drawStyle color="EX-dark-gray-purple" style="solid" thick="regular" />
            <segments>
              <linkSegment id="0" strtX="8810.0" strtY="7570.0" />
              <linkSegment id="13" parent="0" strtX="8810.0" strtY="7570.0" endX="8810.0" endY="7640.0" />
              <linkSegment id="15" parent="13" strtX="8810.0" strtY="7640.0" endX="8720.0" endY="7640.0" />
              <linkSegment id="16" parent="13" strtX="8810.0" strtY="7640.0" endX="8830.0" endY="7640.0" />
              <linkSegment id="17" parent="9" strtX="8810.0" strtY="7550.0" endX="8780.0" endY="7550.0" />
              <linkSegment id="9" parent="0" strtX="8810.0" strtY="7570.0" endX="8810.0" endY="7550.0" />
              <linkSegment id="10" parent="9" strtX="8810.0" strtY="7550.0" endX="8860.0" endY="7550.0" />
            </segments>
            <drops>
              <drop ref="*" connectStart="0" />
              <drop ref="561:4" connectEnd="15" />
              <drop ref="815:1" connectEnd="16" />
              <drop ref="818:1" connectEnd="17" />
              <drop ref="819:1" connectEnd="10" />
            </drops>
          </linkBus>
          <linkBus labelX="15690.0" labelY="10010.0" labelDir="" src="127:5" >
            <drawStyle color="EX-red" style="solid" thick="regular" />
            <segments>
              <linkSegment id="0" strtX="9160.0" strtY="6100.0" />
              <linkSegment id="1" parent="0" strtX="9160.0" strtY="6100.0" endX="9160.0" endY="7440.0" />
              <linkSegment id="5" parent="0" strtX="9160.0" strtY="6100.0" endX="9160.0" endY="5020.0" />
            </segments>
            <drops>
              <drop ref="*" connectStart="0" />
              <drop ref="724:4" connectEnd="1" />
              <drop ref="724:3" connectEnd="5" />
            </drops>
          </linkBus>
          <linkBus labelX="15690.0" labelY="10010.0" labelDir="" src="127:6" >
            <drawStyle color="EX-red" style="solid" thick="regular" />
            <segments>
              <linkSegment id="0" strtX="9140.0" strtY="7340.0" />
              <linkSegment id="1" parent="0" strtX="9140.0" strtY="7340.0" endX="9140.0" endY="6200.0" />
              <linkSegment id="2" parent="1" strtX="9140.0" strtY="6200.0" endX="9140.0" endY="5040.0" />
              <linkSegment id="3" parent="2" strtX="9140.0" strtY="5040.0" endX="9120.0" endY="5040.0" />
            </segments>
            <drops>
              <drop ref="*" connectStart="0" />
              <drop ref="724:5" connectEnd="1" />
              <drop ref="724:6" connectEnd="3" />
            </drops>
          </linkBus>
          <linkBus labelX="15710.0" labelY="8900.0" labelDir="" src="127:7" >
            <drawStyle color="EX-red" style="solid" thick="regular" />
            <segments>
              <linkSegment id="0" strtX="9140.0" strtY="3800.0" />
              <linkSegment id="3" parent="0" strtX="9140.0" strtY="3800.0" endX="9140.0" endY="3900.0" />
            </segments>
            <drops>
              <drop ref="*" connectStart="0" />
              <drop ref="724:7" connectEnd="3" />
            </drops>
          </linkBus>
          <linkBus labelX="15710.0" labelY="8900.0" labelDir="" src="515:7" >
            <drawStyle color="EX-dark-yellow-green" style="solid" thick="regular" />
            <segments>
              <linkSegment id="0" strtX="8340.0" strtY="3600.0" />
              <linkSegment id="34" parent="38" strtX="8340.0" strtY="3580.0" endX="8300.0" endY="3580.0" />
              <linkSegment id="13" parent="39" strtX="8340.0" strtY="3220.0" endX="8270.0" endY="3220.0" />
              <linkSegment id="37" parent="0" strtX="8340.0" strtY="3600.0" endX="8340.0" endY="3710.0" />
              <linkSegment id="38" parent="0" strtX="8340.0" strtY="3600.0" endX="8340.0" endY="3580.0" />
              <linkSegment id="5" parent="37" strtX="8340.0" strtY="3710.0" endX="8270.0" endY="3710.0" />
              <linkSegment id="39" parent="38" strtX="8340.0" strtY="3580.0" endX="8340.0" endY="3220.0" />
            </segments>
            <drops>
              <drop ref="*" connectStart="0" />
              <drop ref="754:5" connectEnd="5" />
              <drop ref="779:5" connectEnd="34" />
              <drop ref="784:5" connectEnd="13" />
            </drops>
          </linkBus>
          <linkBus labelX="8880.0" labelY="4920.0" labelDir="" src="16:3" >
            <drawStyle color="EX-dark-orange" style="solid" thick="regular" />
            <segments>
              <linkSegment id="44" parent="43" strtX="8440.0" strtY="5280.0" endX="8440.0" endY="5360.0" />
              <linkSegment id="11" parent="30" strtX="8330.0" strtY="4330.0" endX="8240.0" endY="4330.0" />
              <linkSegment id="55" parent="54" strtX="8330.0" strtY="4840.0" endX="8440.0" endY="4840.0" />
              <linkSegment id="45" parent="43" strtX="8440.0" strtY="5280.0" endX="8550.0" endY="5280.0" />
              <linkSegment id="56" parent="55" strtX="8440.0" strtY="4840.0" endX="8440.0" endY="5200.0" />
              <linkSegment id="25" parent="56" strtX="8440.0" strtY="5200.0" endX="8560.0" endY="5200.0" />
              <linkSegment id="36" parent="54" strtX="8330.0" strtY="4840.0" endX="8270.0" endY="4840.0" />
              <linkSegment id="39" parent="53" strtX="8330.0" strtY="4660.0" endX="8240.0" endY="4660.0" />
              <linkSegment id="29" parent="0" strtX="8330.0" strtY="4570.0" endX="8330.0" endY="4550.0" />
              <linkSegment id="0" strtX="8330.0" strtY="4570.0" />
              <linkSegment id="30" parent="29" strtX="8330.0" strtY="4550.0" endX="8330.0" endY="4330.0" />
              <linkSegment id="53" parent="0" strtX="8330.0" strtY="4570.0" endX="8330.0" endY="4660.0" />
              <linkSegment id="31" parent="29" strtX="8330.0" strtY="4550.0" endX="8270.0" endY="4550.0" />
              <linkSegment id="54" parent="53" strtX="8330.0" strtY="4660.0" endX="8330.0" endY="4840.0" />
              <linkSegment id="21" parent="44" strtX="8440.0" strtY="5360.0" endX="8550.0" endY="5360.0" />
              <linkSegment id="43" parent="56" strtX="8440.0" strtY="5200.0" endX="8440.0" endY="5280.0" />
            </segments>
            <drops>
              <drop ref="*" connectStart="0" />
              <drop ref="755:1" connectEnd="21" />
              <drop ref="756:1" connectEnd="45" />
              <drop ref="757:1" connectEnd="25" />
              <drop ref="780:1" connectEnd="31" />
              <drop ref="781:1" connectEnd="39" />
              <drop ref="782:1" connectEnd="36" />
              <drop ref="783:1" connectEnd="11" />
            </drops>
          </linkBus>
          <linkBus labelX="8880.0" labelY="6100.0" labelDir="" src="16:5" >
            <drawStyle color="EX-dark-orange" style="solid" thick="regular" />
            <segments>
              <linkSegment id="44" parent="43" strtX="8440.0" strtY="6460.0" endX="8440.0" endY="6540.0" />
              <linkSegment id="11" parent="30" strtX="8330.0" strtY="5510.0" endX="8240.0" endY="5510.0" />
              <linkSegment id="55" parent="54" strtX="8330.0" strtY="6020.0" endX="8440.0" endY="6020.0" />
              <linkSegment id="45" parent="43" strtX="8440.0" strtY="6460.0" endX="8550.0" endY="6460.0" />
              <linkSegment id="56" parent="55" strtX="8440.0" strtY="6020.0" endX="8440.0" endY="6380.0" />
              <linkSegment id="25" parent="56" strtX="8440.0" strtY="6380.0" endX="8560.0" endY="6380.0" />
              <linkSegment id="36" parent="54" strtX="8330.0" strtY="6020.0" endX="8270.0" endY="6020.0" />
              <linkSegment id="39" parent="53" strtX="8330.0" strtY="5840.0" endX="8240.0" endY="5840.0" />
              <linkSegment id="29" parent="0" strtX="8330.0" strtY="5750.0" endX="8330.0" endY="5730.0" />
              <linkSegment id="0" strtX="8330.0" strtY="5750.0" />
              <linkSegment id="30" parent="29" strtX="8330.0" strtY="5730.0" endX="8330.0" endY="5510.0" />
              <linkSegment id="53" parent="0" strtX="8330.0" strtY="5750.0" endX="8330.0" endY="5840.0" />
              <linkSegment id="31" parent="29" strtX="8330.0" strtY="5730.0" endX="8270.0" endY="5730.0" />
              <linkSegment id="54" parent="53" strtX="8330.0" strtY="5840.0" endX="8330.0" endY="6020.0" />
              <linkSegment id="21" parent="44" strtX="8440.0" strtY="6540.0" endX="8550.0" endY="6540.0" />
              <linkSegment id="43" parent="56" strtX="8440.0" strtY="6380.0" endX="8440.0" endY="6460.0" />
            </segments>
            <drops>
              <drop ref="*" connectStart="0" />
              <drop ref="755:2" connectEnd="21" />
              <drop ref="756:2" connectEnd="45" />
              <drop ref="757:2" connectEnd="25" />
              <drop ref="780:3" connectEnd="31" />
              <drop ref="781:3" connectEnd="39" />
              <drop ref="782:3" connectEnd="36" />
              <drop ref="783:3" connectEnd="11" />
            </drops>
          </linkBus>
          <linkBus labelX="8880.0" labelY="7340.0" labelDir="" src="16:6" >
            <drawStyle color="EX-dark-orange" style="solid" thick="regular" />
            <segments>
              <linkSegment id="44" parent="43" strtX="8440.0" strtY="7700.0" endX="8440.0" endY="7780.0" />
              <linkSegment id="11" parent="30" strtX="8330.0" strtY="6750.0" endX="8240.0" endY="6750.0" />
              <linkSegment id="55" parent="54" strtX="8330.0" strtY="7260.0" endX="8440.0" endY="7260.0" />
              <linkSegment id="45" parent="43" strtX="8440.0" strtY="7700.0" endX="8550.0" endY="7700.0" />
              <linkSegment id="56" parent="55" strtX="8440.0" strtY="7260.0" endX="8440.0" endY="7620.0" />
              <linkSegment id="25" parent="56" strtX="8440.0" strtY="7620.0" endX="8560.0" endY="7620.0" />
              <linkSegment id="36" parent="54" strtX="8330.0" strtY="7260.0" endX="8270.0" endY="7260.0" />
              <linkSegment id="39" parent="53" strtX="8330.0" strtY="7080.0" endX="8240.0" endY="7080.0" />
              <linkSegment id="29" parent="0" strtX="8330.0" strtY="6990.0" endX="8330.0" endY="6970.0" />
              <linkSegment id="0" strtX="8330.0" strtY="6990.0" />
              <linkSegment id="30" parent="29" strtX="8330.0" strtY="6970.0" endX="8330.0" endY="6750.0" />
              <linkSegment id="53" parent="0" strtX="8330.0" strtY="6990.0" endX="8330.0" endY="7080.0" />
              <linkSegment id="31" parent="29" strtX="8330.0" strtY="6970.0" endX="8270.0" endY="6970.0" />
              <linkSegment id="54" parent="53" strtX="8330.0" strtY="7080.0" endX="8330.0" endY="7260.0" />
              <linkSegment id="21" parent="44" strtX="8440.0" strtY="7780.0" endX="8550.0" endY="7780.0" />
              <linkSegment id="43" parent="56" strtX="8440.0" strtY="7620.0" endX="8440.0" endY="7700.0" />
            </segments>
            <drops>
              <drop ref="*" connectStart="0" />
              <drop ref="755:3" connectEnd="21" />
              <drop ref="756:3" connectEnd="45" />
              <drop ref="757:3" connectEnd="25" />
              <drop ref="780:4" connectEnd="31" />
              <drop ref="781:4" connectEnd="39" />
              <drop ref="782:4" connectEnd="36" />
              <drop ref="783:4" connectEnd="11" />
            </drops>
          </linkBus>
          <linkBus labelX="8510.0" labelY="5320.0" labelDir="" src="34:3" >
            <drawStyle color="EX-orange" style="solid" thick="regular" />
            <segments>
              <linkSegment id="0" strtX="8180.0" strtY="5000.0" />
            </segments>
            <drops>
              <drop ref="*" connectStart="0" />
              <drop ref="772:1" connectStart="0" />
            </drops>
          </linkBus>
          <linkBus labelX="8510.0" labelY="6500.0" labelDir="" src="34:5" >
            <drawStyle color="EX-orange" style="solid" thick="regular" />
            <segments>
              <linkSegment id="0" strtX="8180.0" strtY="6180.0" />
            </segments>
            <drops>
              <drop ref="*" connectStart="0" />
              <drop ref="772:3" connectStart="0" />
            </drops>
          </linkBus>
          <linkBus labelX="8510.0" labelY="7740.0" labelDir="" src="34:6" >
            <drawStyle color="EX-orange" style="solid" thick="regular" />
            <segments>
              <linkSegment id="0" strtX="8180.0" strtY="7420.0" />
            </segments>
            <drops>
              <drop ref="*" connectStart="0" />
              <drop ref="772:4" connectStart="0" />
            </drops>
          </linkBus>
          <linkBus labelX="8530.0" labelY="4200.0" labelDir="" src="34:7" >
            <drawStyle color="EX-orange" style="solid" thick="regular" />
            <segments>
              <linkSegment id="0" strtX="8200.0" strtY="3880.0" />
            </segments>
            <drops>
              <drop ref="*" connectStart="0" />
              <drop ref="772:5" connectStart="0" />
            </drops>
          </linkBus>
          <linkBus labelX="8010.0" labelY="5200.0" labelDir="" src="771:1" >
            <drawStyle color="EX-orange" style="solid" thick="regular" />
            <segments>
              <linkSegment id="0" strtX="8180.0" strtY="4930.0" />
              <linkSegment id="23" parent="5" strtX="8150.0" strtY="4930.0" endX="8150.0" endY="4830.0" />
              <linkSegment id="1" parent="0" strtX="8180.0" strtY="4930.0" endX="8240.0" endY="4930.0" />
              <linkSegment id="24" parent="23" strtX="8150.0" strtY="4830.0" endX="8150.0" endY="4650.0" />
              <linkSegment id="35" parent="24" strtX="8150.0" strtY="4650.0" endX="8230.0" endY="4650.0" />
              <linkSegment id="25" parent="23" strtX="8150.0" strtY="4830.0" endX="8220.0" endY="4830.0" />
              <linkSegment id="36" parent="35" strtX="8230.0" strtY="4650.0" endX="8780.0" endY="4650.0" />
              <linkSegment id="5" parent="0" strtX="8180.0" strtY="4930.0" endX="8150.0" endY="4930.0" />
              <linkSegment id="19" parent="30" strtX="8150.0" strtY="4350.0" endX="8210.0" endY="4350.0" />
              <linkSegment id="30" parent="32" strtX="8150.0" strtY="4550.0" endX="8150.0" endY="4350.0" />
              <linkSegment id="31" parent="32" strtX="8150.0" strtY="4550.0" endX="8220.0" endY="4550.0" />
              <linkSegment id="32" parent="24" strtX="8150.0" strtY="4650.0" endX="8150.0" endY="4550.0" />
            </segments>
            <drops>
              <drop ref="*" connectStart="0" />
              <drop ref="774:1" connectEnd="36" />
              <drop ref="775:1" connectEnd="35" />
              <drop ref="776:1" connectEnd="31" />
              <drop ref="777:1" connectEnd="19" />
              <drop ref="778:1" connectEnd="25" />
              <drop ref="785:1" connectEnd="1" />
            </drops>
          </linkBus>
          <linkBus labelX="8010.0" labelY="6380.0" labelDir="" src="771:3" >
            <drawStyle color="EX-orange" style="solid" thick="regular" />
            <segments>
              <linkSegment id="0" strtX="8180.0" strtY="6110.0" />
              <linkSegment id="23" parent="5" strtX="8150.0" strtY="6110.0" endX="8150.0" endY="6010.0" />
              <linkSegment id="1" parent="0" strtX="8180.0" strtY="6110.0" endX="8240.0" endY="6110.0" />
              <linkSegment id="24" parent="23" strtX="8150.0" strtY="6010.0" endX="8150.0" endY="5830.0" />
              <linkSegment id="35" parent="24" strtX="8150.0" strtY="5830.0" endX="8230.0" endY="5830.0" />
              <linkSegment id="25" parent="23" strtX="8150.0" strtY="6010.0" endX="8220.0" endY="6010.0" />
              <linkSegment id="36" parent="35" strtX="8230.0" strtY="5830.0" endX="8780.0" endY="5830.0" />
              <linkSegment id="5" parent="0" strtX="8180.0" strtY="6110.0" endX="8150.0" endY="6110.0" />
              <linkSegment id="19" parent="30" strtX="8150.0" strtY="5530.0" endX="8210.0" endY="5530.0" />
              <linkSegment id="30" parent="32" strtX="8150.0" strtY="5730.0" endX="8150.0" endY="5530.0" />
              <linkSegment id="31" parent="32" strtX="8150.0" strtY="5730.0" endX="8220.0" endY="5730.0" />
              <linkSegment id="32" parent="24" strtX="8150.0" strtY="5830.0" endX="8150.0" endY="5730.0" />
            </segments>
            <drops>
              <drop ref="*" connectStart="0" />
              <drop ref="774:3" connectEnd="36" />
              <drop ref="775:3" connectEnd="35" />
              <drop ref="776:3" connectEnd="31" />
              <drop ref="777:3" connectEnd="19" />
              <drop ref="778:3" connectEnd="25" />
              <drop ref="785:3" connectEnd="1" />
            </drops>
          </linkBus>
          <linkBus labelX="8010.0" labelY="7620.0" labelDir="" src="771:4" >
            <drawStyle color="EX-orange" style="solid" thick="regular" />
            <segments>
              <linkSegment id="0" strtX="8180.0" strtY="7350.0" />
              <linkSegment id="23" parent="5" strtX="8150.0" strtY="7350.0" endX="8150.0" endY="7250.0" />
              <linkSegment id="1" parent="0" strtX="8180.0" strtY="7350.0" endX="8240.0" endY="7350.0" />
              <linkSegment id="24" parent="23" strtX="8150.0" strtY="7250.0" endX="8150.0" endY="7070.0" />
              <linkSegment id="35" parent="24" strtX="8150.0" strtY="7070.0" endX="8230.0" endY="7070.0" />
              <linkSegment id="25" parent="23" strtX="8150.0" strtY="7250.0" endX="8220.0" endY="7250.0" />
              <linkSegment id="36" parent="35" strtX="8230.0" strtY="7070.0" endX="8780.0" endY="7070.0" />
              <linkSegment id="5" parent="0" strtX="8180.0" strtY="7350.0" endX="8150.0" endY="7350.0" />
              <linkSegment id="19" parent="30" strtX="8150.0" strtY="6770.0" endX="8210.0" endY="6770.0" />
              <linkSegment id="30" parent="32" strtX="8150.0" strtY="6970.0" endX="8150.0" endY="6770.0" />
              <linkSegment id="31" parent="32" strtX="8150.0" strtY="6970.0" endX="8220.0" endY="6970.0" />
              <linkSegment id="32" parent="24" strtX="8150.0" strtY="7070.0" endX="8150.0" endY="6970.0" />
            </segments>
            <drops>
              <drop ref="*" connectStart="0" />
              <drop ref="774:4" connectEnd="36" />
              <drop ref="775:4" connectEnd="35" />
              <drop ref="776:4" connectEnd="31" />
              <drop ref="777:4" connectEnd="19" />
              <drop ref="778:4" connectEnd="25" />
              <drop ref="785:4" connectEnd="1" />
            </drops>
          </linkBus>
          <linkBus labelX="8030.0" labelY="4080.0" labelDir="" src="771:5" >
            <drawStyle color="EX-orange" style="solid" thick="regular" />
            <segments>
              <linkSegment id="0" strtX="8200.0" strtY="3810.0" />
              <linkSegment id="23" parent="5" strtX="8170.0" strtY="3810.0" endX="8170.0" endY="3710.0" />
              <linkSegment id="1" parent="0" strtX="8200.0" strtY="3810.0" endX="8260.0" endY="3810.0" />
              <linkSegment id="24" parent="23" strtX="8170.0" strtY="3710.0" endX="8170.0" endY="3530.0" />
              <linkSegment id="35" parent="24" strtX="8170.0" strtY="3530.0" endX="8250.0" endY="3530.0" />
              <linkSegment id="25" parent="23" strtX="8170.0" strtY="3710.0" endX="8240.0" endY="3710.0" />
              <linkSegment id="36" parent="35" strtX="8250.0" strtY="3530.0" endX="8800.0" endY="3530.0" />
              <linkSegment id="5" parent="0" strtX="8200.0" strtY="3810.0" endX="8170.0" endY="3810.0" />
              <linkSegment id="19" parent="30" strtX="8170.0" strtY="3230.0" endX="8230.0" endY="3230.0" />
              <linkSegment id="30" parent="32" strtX="8170.0" strtY="3430.0" endX="8170.0" endY="3230.0" />
              <linkSegment id="31" parent="32" strtX="8170.0" strtY="3430.0" endX="8240.0" endY="3430.0" />
              <linkSegment id="32" parent="24" strtX="8170.0" strtY="3530.0" endX="8170.0" endY="3430.0" />
            </segments>
            <drops>
              <drop ref="*" connectStart="0" />
              <drop ref="774:5" connectEnd="36" />
              <drop ref="775:5" connectEnd="35" />
              <drop ref="776:5" connectEnd="31" />
              <drop ref="777:5" connectEnd="19" />
              <drop ref="778:5" connectEnd="25" />
              <drop ref="785:5" connectEnd="1" />
            </drops>
          </linkBus>
          <linkBus labelX="8900.0" labelY="3800.0" labelDir="" src="16:7" >
            <drawStyle color="EX-dark-orange" style="solid" thick="regular" />
            <segments>
              <linkSegment id="11" parent="30" strtX="8350.0" strtY="3210.0" endX="8260.0" endY="3210.0" />
              <linkSegment id="0" strtX="8350.0" strtY="3450.0" />
              <linkSegment id="36" parent="54" strtX="8350.0" strtY="3720.0" endX="8290.0" endY="3720.0" />
              <linkSegment id="39" parent="53" strtX="8350.0" strtY="3540.0" endX="8260.0" endY="3540.0" />
              <linkSegment id="29" parent="0" strtX="8350.0" strtY="3450.0" endX="8350.0" endY="3430.0" />
              <linkSegment id="30" parent="29" strtX="8350.0" strtY="3430.0" endX="8350.0" endY="3210.0" />
              <linkSegment id="53" parent="0" strtX="8350.0" strtY="3450.0" endX="8350.0" endY="3540.0" />
              <linkSegment id="31" parent="29" strtX="8350.0" strtY="3430.0" endX="8290.0" endY="3430.0" />
              <linkSegment id="54" parent="53" strtX="8350.0" strtY="3540.0" endX="8350.0" endY="3720.0" />
            </segments>
            <drops>
              <drop ref="*" connectStart="0" />
              <drop ref="780:5" connectEnd="31" />
              <drop ref="781:5" connectEnd="39" />
              <drop ref="782:5" connectEnd="36" />
              <drop ref="783:5" connectEnd="11" />
            </drops>
          </linkBus>
          <linkBus labelX="8230.0" labelY="4587.0" labelDir="" src="763:1" >
            <drawStyle color="EX-orange" style="solid" thick="regular" />
            <segments>
            </segments>
            <drops>
              <drop ref="*" />
              <drop ref="793:1" />
            </drops>
          </linkBus>
          <linkBus labelX="8250.0" labelY="3467.0" labelDir="" src="763:5" >
            <drawStyle color="EX-orange" style="solid" thick="regular" />
            <segments>
            </segments>
            <drops>
              <drop ref="*" />
              <drop ref="793:3" />
            </drops>
          </linkBus>
          <linkBus labelX="8230.0" labelY="7007.0" labelDir="" src="763:4" >
            <drawStyle color="EX-orange" style="solid" thick="regular" />
            <segments>
            </segments>
            <drops>
              <drop ref="*" />
              <drop ref="793:4" />
            </drops>
          </linkBus>
          <linkBus labelX="8230.0" labelY="5767.0" labelDir="" src="763:3" >
            <drawStyle color="EX-orange" style="solid" thick="regular" />
            <segments>
            </segments>
            <drops>
              <drop ref="*" />
              <drop ref="793:5" />
            </drops>
          </linkBus>
          <linkBus labelX="8380.0" labelY="6280.0" labelDir="" src="730:1" >
            <drawStyle color="EX-red" style="solid" thick="regular" />
            <segments>
              <linkSegment id="0" strtX="8940.0" strtY="6450.0" />
              <linkSegment id="1" parent="2" strtX="8940.0" strtY="6430.0" endX="8880.0" endY="6430.0" />
              <linkSegment id="2" parent="0" strtX="8940.0" strtY="6450.0" endX="8940.0" endY="6430.0" />
              <linkSegment id="3" parent="2" strtX="8940.0" strtY="6430.0" endX="8940.0" endY="6310.0" />
              <linkSegment id="4" parent="3" strtX="8940.0" strtY="6310.0" endX="8890.0" endY="6310.0" />
            </segments>
            <drops>
              <drop ref="*" connectStart="0" />
              <drop ref="816:0" connectEnd="1" />
              <drop ref="817:0" connectEnd="4" />
            </drops>
          </linkBus>
          <linkBus labelX="8380.0" labelY="7520.0" labelDir="" src="730:2" >
            <drawStyle color="EX-red" style="solid" thick="regular" />
            <segments>
              <linkSegment id="0" strtX="8940.0" strtY="7690.0" />
              <linkSegment id="1" parent="2" strtX="8940.0" strtY="7670.0" endX="8880.0" endY="7670.0" />
              <linkSegment id="2" parent="0" strtX="8940.0" strtY="7690.0" endX="8940.0" endY="7670.0" />
              <linkSegment id="3" parent="2" strtX="8940.0" strtY="7670.0" endX="8940.0" endY="7550.0" />
              <linkSegment id="4" parent="3" strtX="8940.0" strtY="7550.0" endX="8890.0" endY="7550.0" />
            </segments>
            <drops>
              <drop ref="*" connectStart="0" />
              <drop ref="816:1" connectEnd="1" />
              <drop ref="817:1" connectEnd="4" />
            </drops>
          </linkBus>
          <linkBus labelX="8140.0" labelY="6300.0" labelDir="" src="559:3" >
            <drawStyle color="EX-yellow" style="solid" thick="regular" />
            <segments>
              <linkSegment id="0" strtX="8850.0" strtY="6440.0" />
              <linkSegment id="12" parent="16" strtX="8930.0" strtY="6320.0" endX="8910.0" endY="6320.0" />
              <linkSegment id="14" parent="0" strtX="8850.0" strtY="6440.0" endX="8850.0" endY="6400.0" />
              <linkSegment id="15" parent="14" strtX="8850.0" strtY="6400.0" endX="8930.0" endY="6400.0" />
              <linkSegment id="16" parent="15" strtX="8930.0" strtY="6400.0" endX="8930.0" endY="6320.0" />
            </segments>
            <drops>
              <drop ref="*" connectStart="0" />
              <drop ref="820:0" connectStart="0" />
              <drop ref="821:0" connectEnd="12" />
            </drops>
          </linkBus>
          <linkBus labelX="8140.0" labelY="7540.0" labelDir="" src="559:4" >
            <drawStyle color="EX-yellow" style="solid" thick="regular" />
            <segments>
              <linkSegment id="0" strtX="8850.0" strtY="7680.0" />
              <linkSegment id="12" parent="16" strtX="8930.0" strtY="7560.0" endX="8910.0" endY="7560.0" />
              <linkSegment id="14" parent="0" strtX="8850.0" strtY="7680.0" endX="8850.0" endY="7640.0" />
              <linkSegment id="15" parent="14" strtX="8850.0" strtY="7640.0" endX="8930.0" endY="7640.0" />
              <linkSegment id="16" parent="15" strtX="8930.0" strtY="7640.0" endX="8930.0" endY="7560.0" />
            </segments>
            <drops>
              <drop ref="*" connectStart="0" />
              <drop ref="820:1" connectStart="0" />
              <drop ref="821:1" connectEnd="12" />
            </drops>
          </linkBus>
          <linkBus labelX="8770.0" labelY="6350.0" labelDir="" src="822:1" >
            <drawStyle color="EX-cyan" style="solid" thick="regular" />
            <segments>
              <linkSegment id="11" parent="13" strtX="8960.0" strtY="6420.0" endX="8870.0" endY="6420.0" />
              <linkSegment id="0" strtX="8960.0" strtY="6450.0" />
              <linkSegment id="13" parent="0" strtX="8960.0" strtY="6450.0" endX="8960.0" endY="6420.0" />
              <linkSegment id="7" parent="11" strtX="8870.0" strtY="6420.0" endX="8740.0" endY="6420.0" />
            </segments>
            <drops>
              <drop ref="*" connectStart="0" />
              <drop ref="823:0" connectEnd="11" />
              <drop ref="824:0" connectEnd="7" />
            </drops>
          </linkBus>
          <linkBus labelX="8770.0" labelY="7590.0" labelDir="" src="822:2" >
            <drawStyle color="EX-cyan" style="solid" thick="regular" />
            <segments>
              <linkSegment id="11" parent="13" strtX="8960.0" strtY="7660.0" endX="8870.0" endY="7660.0" />
              <linkSegment id="0" strtX="8960.0" strtY="7690.0" />
              <linkSegment id="13" parent="0" strtX="8960.0" strtY="7690.0" endX="8960.0" endY="7660.0" />
              <linkSegment id="7" parent="11" strtX="8870.0" strtY="7660.0" endX="8740.0" endY="7660.0" />
            </segments>
            <drops>
              <drop ref="*" connectStart="0" />
              <drop ref="823:1" connectEnd="11" />
              <drop ref="824:1" connectEnd="7" />
            </drops>
          </linkBus>
          <linkBus labelX="8310.0" labelY="6930.0" labelDir="" src="29:7" >
            <drawStyle color="EX-yellow-orange" style="solid" thick="regular" />
            <segments>
              <linkSegment id="0" strtX="8310.0" strtY="6780.0" />
              <linkSegment id="1" parent="0" strtX="8310.0" strtY="6780.0" endX="8310.0" endY="6930.0" />
              <linkSegment id="2" parent="1" strtX="8310.0" strtY="6930.0" endX="8230.0" endY="6930.0" />
            </segments>
            <drops>
              <drop ref="*" connectStart="0" />
              <drop ref="825:0" connectEnd="2" />
            </drops>
          </linkBus>
          <linkBus labelX="8310.0" labelY="5690.0" src="29:6" >
            <drawStyle color="EX-yellow-orange" style="solid" thick="regular" />
            <segments>
              <linkSegment id="0" strtX="8310.0" strtY="5540.0" />
              <linkSegment id="1" parent="0" strtX="8310.0" strtY="5540.0" endX="8310.0" endY="5690.0" />
              <linkSegment id="2" parent="1" strtX="8310.0" strtY="5690.0" endX="8230.0" endY="5690.0" />
            </segments>
            <drops>
              <drop ref="*" connectStart="0" />
              <drop ref="825:1" connectEnd="2" />
            </drops>
          </linkBus>
          <linkBus labelX="8310.0" labelY="4510.0" src="29:4" >
            <drawStyle color="EX-yellow-orange" style="solid" thick="regular" />
            <segments>
              <linkSegment id="0" strtX="8310.0" strtY="4360.0" />
              <linkSegment id="1" parent="0" strtX="8310.0" strtY="4360.0" endX="8310.0" endY="4510.0" />
              <linkSegment id="2" parent="1" strtX="8310.0" strtY="4510.0" endX="8230.0" endY="4510.0" />
            </segments>
            <drops>
              <drop ref="*" connectStart="0" />
              <drop ref="825:2" connectEnd="2" />
            </drops>
          </linkBus>
          <linkBus labelX="8330.0" labelY="3390.0" src="29:8" >
            <drawStyle color="EX-yellow-orange" style="solid" thick="regular" />
            <segments>
              <linkSegment id="0" strtX="8330.0" strtY="3240.0" />
              <linkSegment id="1" parent="0" strtX="8330.0" strtY="3240.0" endX="8330.0" endY="3390.0" />
              <linkSegment id="2" parent="1" strtX="8330.0" strtY="3390.0" endX="8250.0" endY="3390.0" />
            </segments>
            <drops>
              <drop ref="*" connectStart="0" />
              <drop ref="825:3" connectEnd="2" />
            </drops>
          </linkBus>
        </lprops>
        <gprops>
          <gprop id="804" color="inactiveLightPurple" inactiveColor="inactiveLightPurple" style="autobound" layer="0" order="295" tpad="35" bpad="30" lpad="30" rpad="-15" nameX="8020.0" nameY="5410.0" />
          <gprop id="806" color="zz_newColosAA" inactiveColor="lightGreen" style="autobound" layer="0" order="296" tpad="35" bpad="30" lpad="30" rpad="-15" nameX="8040.0" nameY="6650.0" />
          <gprop id="807" color="zz_newColosAB" inactiveColor="inactiveLightGreen" style="autobound" layer="0" order="297" tpad="35" bpad="30" lpad="30" rpad="-15" nameX="8000.0" nameY="7890.0" />
          <gprop id="813" color="lightOrange" inactiveColor="inactiveLightGray" style="autobound" layer="0" order="294" tpad="35" bpad="30" lpad="30" rpad="-15" nameX="8060.0" nameY="4220.0" />
        </gprops>
        <dprops>
          <dprop key="attrib" x="8480.0" y="8030.0" />
          <dprop key="date" x="9030.0" y="3160.0" />
          <dprop key="key" x="7970.0" y="8000.0" />
          <dprop key="title" x="8450.0" y="3100.0" />
        </dprops>
      </props>
    </layout>
    <layout name="bioTapB" genome="bioTapA" type="free" >
      <layoutMetadata>
        <layoutDerivation overlay="relayoutShiftResizeShape">
          <layoutDataSource model="bioTapV" group="716" />
          <layoutDataSource model="bioTapV" group="717" />
          <layoutDataSource model="bioTapV" group="718" />
        </layoutDerivation>
      </layoutMetadata>
      <props>
        <nprops>
          <nprop id="0" color="EX-blue" x="8500.0" y="4810.0" orient="right" />
          <nprop id="101" color="EX-pale-yellow orange" x="8510.0" y="5370.0" orient="right" />
          <nprop id="108" color="EX-pale-red-orange" x="8720.0" y="4970.0" orient="right" />
          <nprop id="11" color="EX-pure-blue" x="8020.0" y="5100.0" orient="right" />
          <nprop id="112" color="black" x="8840.0" y="4480.0" orient="right" />
          <nprop id="127" color="EX-red" x="8890.0" y="4910.0" orient="right" />
          <nprop id="16" color="EX-dark-orange" x="8210.0" y="4560.0" orient="right" />
          <nprop id="18" color="EX-dark-cyan" x="8500.0" y="4920.0" orient="right" />
          <nprop id="243" color="EX-pale-magenta" x="8850.0" y="5010.0" orient="right" />
          <nprop id="25" color="EX-dark-tan" x="8210.0" y="4850.0" orient="right" />
          <nprop id="29" color="EX-yellow-orange" x="8200.0" y="4350.0" orient="right" />
          <nprop id="34" color="EX-orange" x="8210.0" y="4990.0" orient="left" />
          <nprop id="486" color="EX-dark-green" x="8710.0" y="5140.0" orient="left" />
          <nprop id="487" color="EX-dark-gray-purple" x="8830.0" y="5140.0" orient="left" />
          <nprop id="492" color="EX-pale-blue-magenta" x="8980.0" y="5020.0" orient="right" extraGrowth="horz" />
          <nprop id="495" color="EX-red" color2="EX-dark-purple" x="9080.0" y="5020.0" orient="left" hideName="true" />
          <nprop id="5" color="EX-pale-blue" x="8210.0" y="5190.0" orient="right" />
          <nprop id="50" color="black" x="8500.0" y="5010.0" orient="right" />
          <nprop id="510" color="black" x="8010.0" y="4820.0" orient="right" />
          <nprop id="513" color="black" x="8520.0" y="5200.0" orient="right" />
          <nprop id="514" color="black" x="8510.0" y="5280.0" orient="right" />
          <nprop id="515" color="EX-dark-yellow-green" x="8220.0" y="4710.0" orient="right" />
          <nprop id="559" color="EX-yellow" x="8690.0" y="5250.0" orient="right" />
          <nprop id="560" color="black" x="8910.0" y="5350.0" orient="right" />
          <nprop id="58" color="black" x="8420.0" y="4390.0" orient="right" />
          <nprop id="60" color="black" x="8680.0" y="5350.0" orient="right" />
          <nprop id="730" color="EX-red" x="8820.0" y="5260.0" orient="right" />
          <nprop id="731" color="black" x="8840.0" y="4390.0" orient="right" />
          <nprop id="732" color="black" x="8840.0" y="4570.0" orient="right" />
          <nprop id="733" color="black" x="8950.0" y="4570.0" orient="right" />
          <nprop id="734" color="black" x="8530.0" y="4570.0" orient="right" />
          <nprop id="735" color="black" x="8640.0" y="4570.0" orient="right" />
          <nprop id="736" color="black" x="8640.0" y="4480.0" orient="right" />
          <nprop id="737" color="black" x="8740.0" y="4480.0" orient="right" />
          <nprop id="738" color="black" x="8200.0" y="4430.0" orient="right" />
          <nprop id="739" color="black" x="8800.0" y="5350.0" orient="right" />
          <nprop id="740" color="black" x="8800.0" y="5430.0" orient="right" />
          <nprop id="741" color="black" x="8530.0" y="4480.0" orient="right" />
          <nprop id="742" color="black" x="8640.0" y="4390.0" orient="right" />
          <nprop id="743" color="black" x="8740.0" y="4390.0" orient="right" />
          <nprop id="744" color="black" x="8530.0" y="4390.0" orient="right" />
          <nprop id="745" color="black" x="8950.0" y="4390.0" orient="right" />
          <nprop id="763" color="EX-orange" x="8010.0" y="4960.0" orient="right" />
          <nprop id="770" color="black" x="8680.0" y="5430.0" orient="right" />
          <nprop id="771" color="EX-orange" x="8180.0" y="4960.0" orient="right" hideName="true" extraGrowth="horz" />
          <nprop id="78" color="EX-pale-purple" x="8720.0" y="4830.0" orient="left" />
          <nprop id="822" color="EX-cyan" x="8970.0" y="5260.0" orient="left" />
          <nprop id="89" color="EX-pale-green" x="8210.0" y="5300.0" orient="right" />
        </nprops>
        <lprops>
          <linkBus labelX="15690.0" labelY="10010.0" labelDir="" src="89" >
            <drawStyle color="EX-pale-green" style="solid" thick="regular" />
            <segments>
              <linkSegment id="33" parent="0" strtX="8420.0" strtY="5310.0" endX="8420.0" endY="5370.0" />
              <linkSegment id="0" strtX="8420.0" strtY="5310.0" />
              <linkSegment id="13" parent="17" strtX="8420.0" strtY="4780.0" endX="8520.0" endY="4780.0" />
              <linkSegment id="37" parent="33" strtX="8420.0" strtY="5370.0" endX="8530.0" endY="5370.0" />
              <linkSegment id="27" parent="17" strtX="8420.0" strtY="4780.0" endX="8420.0" endY="4750.0" />
              <linkSegment id="5" parent="39" strtX="8420.0" strtY="5290.0" endX="8530.0" endY="5290.0" />
              <linkSegment id="28" parent="27" strtX="8420.0" strtY="4750.0" endX="8930.0" endY="4750.0" />
              <linkSegment id="17" parent="40" strtX="8420.0" strtY="5210.0" endX="8420.0" endY="4780.0" />
              <linkSegment id="39" parent="0" strtX="8420.0" strtY="5310.0" endX="8420.0" endY="5290.0" />
              <linkSegment id="9" parent="40" strtX="8420.0" strtY="5210.0" endX="8540.0" endY="5210.0" />
              <linkSegment id="40" parent="39" strtX="8420.0" strtY="5290.0" endX="8420.0" endY="5210.0" />
            </segments>
            <drops>
              <drop ref="*" connectStart="0" />
              <drop ref="294" connectEnd="13" />
              <drop ref="534" connectEnd="37" />
              <drop ref="537" connectEnd="5" />
              <drop ref="538" connectEnd="9" />
              <drop ref="185" connectEnd="28" />
            </drops>
          </linkBus>
          <linkBus labelX="15690.0" labelY="10010.0" labelDir="" src="5" >
            <drawStyle color="EX-pale-blue" style="solid" thick="regular" />
            <segments>
              <linkSegment id="0" strtX="8320.0" strtY="5200.0" />
              <linkSegment id="1" parent="0" strtX="8320.0" strtY="5200.0" endX="8320.0" endY="5180.0" />
              <linkSegment id="13" parent="28" strtX="8430.0" strtY="4790.0" endX="8510.0" endY="4790.0" />
              <linkSegment id="3" parent="1" strtX="8320.0" strtY="5180.0" endX="8370.0" endY="5180.0" />
              <linkSegment id="27" parent="17" strtX="8430.0" strtY="5000.0" endX="8430.0" endY="4910.0" />
              <linkSegment id="5" parent="1" strtX="8320.0" strtY="5180.0" endX="8270.0" endY="5180.0" />
              <linkSegment id="28" parent="27" strtX="8430.0" strtY="4910.0" endX="8430.0" endY="4790.0" />
              <linkSegment id="17" parent="9" strtX="8370.0" strtY="5000.0" endX="8430.0" endY="5000.0" />
              <linkSegment id="29" parent="27" strtX="8430.0" strtY="4910.0" endX="8510.0" endY="4910.0" />
              <linkSegment id="19" parent="17" strtX="8430.0" strtY="5000.0" endX="8510.0" endY="5000.0" />
              <linkSegment id="9" parent="3" strtX="8370.0" strtY="5180.0" endX="8370.0" endY="5000.0" />
            </segments>
            <drops>
              <drop ref="*" connectStart="0" />
              <drop ref="19" connectEnd="29" />
              <drop ref="28" connectEnd="13" />
              <drop ref="453" connectEnd="5" />
              <drop ref="454" connectEnd="19" />
            </drops>
          </linkBus>
          <linkBus labelX="15690.0" labelY="10010.0" labelDir="" src="25" >
            <drawStyle color="EX-dark-tan" style="solid" thick="regular" />
            <segments>
              <linkSegment id="11" parent="9" strtX="8320.0" strtY="5110.0" endX="8230.0" endY="5110.0" />
              <linkSegment id="0" strtX="8320.0" strtY="4860.0" />
              <linkSegment id="25" parent="19" strtX="8530.0" strtY="4740.0" endX="8950.0" endY="4740.0" />
              <linkSegment id="3" parent="0" strtX="8320.0" strtY="4860.0" endX="8320.0" endY="4990.0" />
              <linkSegment id="15" parent="0" strtX="8320.0" strtY="4860.0" endX="8380.0" endY="4860.0" />
              <linkSegment id="5" parent="3" strtX="8320.0" strtY="4990.0" endX="8280.0" endY="4990.0" />
              <linkSegment id="17" parent="15" strtX="8380.0" strtY="4860.0" endX="8380.0" endY="4740.0" />
              <linkSegment id="19" parent="17" strtX="8380.0" strtY="4740.0" endX="8530.0" endY="4740.0" />
              <linkSegment id="9" parent="3" strtX="8320.0" strtY="4990.0" endX="8320.0" endY="5110.0" />
            </segments>
            <drops>
              <drop ref="*" connectStart="0" />
              <drop ref="190" connectEnd="11" />
              <drop ref="450" connectEnd="19" />
              <drop ref="746" connectEnd="5" />
              <drop ref="748" connectEnd="25" />
            </drops>
          </linkBus>
          <linkBus labelX="15690.0" labelY="10010.0" labelDir="" src="108" >
            <drawStyle color="EX-pale-red-orange" style="solid" thick="regular" />
            <segments>
              <linkSegment id="0" strtX="8830.0" strtY="4980.0" />
              <linkSegment id="23" parent="26" strtX="8830.0" strtY="4900.0" endX="8880.0" endY="4900.0" />
              <linkSegment id="14" parent="0" strtX="8830.0" strtY="4980.0" endX="8830.0" endY="5090.0" />
              <linkSegment id="25" parent="0" strtX="8830.0" strtY="4980.0" endX="8830.0" endY="4950.0" />
              <linkSegment id="26" parent="25" strtX="8830.0" strtY="4950.0" endX="8830.0" endY="4900.0" />
              <linkSegment id="17" parent="25" strtX="8830.0" strtY="4950.0" endX="8780.0" endY="4950.0" />
              <linkSegment id="28" parent="31" strtX="8640.0" strtY="5140.0" endX="8390.0" endY="5140.0" />
              <linkSegment id="29" parent="28" strtX="8390.0" strtY="5140.0" endX="8390.0" endY="5280.0" />
              <linkSegment id="9" parent="29" strtX="8390.0" strtY="5280.0" endX="8260.0" endY="5280.0" />
              <linkSegment id="30" parent="14" strtX="8830.0" strtY="5090.0" endX="8640.0" endY="5090.0" />
              <linkSegment id="31" parent="30" strtX="8640.0" strtY="5090.0" endX="8640.0" endY="5140.0" />
            </segments>
            <drops>
              <drop ref="*" connectStart="0" />
              <drop ref="232" connectEnd="23" />
              <drop ref="482" connectEnd="17" />
              <drop ref="265" connectEnd="9" />
            </drops>
          </linkBus>
          <linkBus labelX="15690.0" labelY="10010.0" labelDir="" src="78" >
            <drawStyle color="EX-pale-purple" style="solid" thick="regular" />
            <segments>
              <linkSegment id="0" strtX="8690.0" strtY="4840.0" />
              <linkSegment id="13" parent="0" strtX="8690.0" strtY="4840.0" endX="8690.0" endY="4700.0" />
              <linkSegment id="25" parent="0" strtX="8690.0" strtY="4840.0" endX="8690.0" endY="4950.0" />
              <linkSegment id="3" parent="13" strtX="8690.0" strtY="4700.0" endX="8370.0" endY="4700.0" />
              <linkSegment id="27" parent="25" strtX="8690.0" strtY="4950.0" endX="8770.0" endY="4950.0" />
              <linkSegment id="7" parent="3" strtX="8370.0" strtY="4700.0" endX="8370.0" endY="4980.0" />
              <linkSegment id="19" parent="3" strtX="8370.0" strtY="4700.0" endX="8370.0" endY="4320.0" />
              <linkSegment id="9" parent="7" strtX="8370.0" strtY="4980.0" endX="8270.0" endY="4980.0" />
              <linkSegment id="21" parent="19" strtX="8370.0" strtY="4320.0" endX="8230.0" endY="4320.0" />
            </segments>
            <drops>
              <drop ref="*" connectStart="0" />
              <drop ref="366" connectEnd="27" />
              <drop ref="786" connectEnd="21" />
              <drop ref="747" connectEnd="9" />
            </drops>
          </linkBus>
          <linkBus labelX="15690.0" labelY="10010.0" labelDir="" src="18" >
            <drawStyle color="EX-dark-cyan" style="solid" thick="regular" />
            <segments>
              <linkSegment id="12" parent="6" strtX="8620.0" strtY="4780.0" endX="8550.0" endY="4780.0" />
              <linkSegment id="1" parent="18" strtX="8600.0" strtY="4930.0" endX="8620.0" endY="4930.0" />
              <linkSegment id="14" parent="6" strtX="8620.0" strtY="4780.0" endX="8920.0" endY="4780.0" />
              <linkSegment id="15" parent="16" strtX="8620.0" strtY="4960.0" endX="8740.0" endY="4960.0" />
              <linkSegment id="16" parent="1" strtX="8620.0" strtY="4930.0" endX="8620.0" endY="4960.0" />
              <linkSegment id="5" parent="17" strtX="8620.0" strtY="5120.0" endX="8240.0" endY="5120.0" />
              <linkSegment id="17" parent="16" strtX="8620.0" strtY="4960.0" endX="8620.0" endY="5120.0" />
              <linkSegment id="6" parent="1" strtX="8620.0" strtY="4930.0" endX="8620.0" endY="4780.0" />
              <linkSegment id="18" strtX="8600.0" strtY="4930.0" />
              <linkSegment id="19" parent="18" strtX="8600.0" strtY="4930.0" endX="8600.0" endY="4910.0" />
              <linkSegment id="20" parent="19" strtX="8600.0" strtY="4910.0" endX="8560.0" endY="4910.0" />
            </segments>
            <drops>
              <drop ref="*" connectStart="18" />
              <drop ref="480" connectEnd="15" />
              <drop ref="481" connectEnd="14" />
              <drop ref="451" connectEnd="5" />
              <drop ref="72" connectEnd="12" />
              <drop ref="37" connectEnd="20" />
            </drops>
          </linkBus>
          <linkBus labelX="15690.0" labelY="10010.0" labelDir="" src="0" >
            <drawStyle color="EX-blue" style="solid" thick="regular" />
            <segments>
              <linkSegment id="11" parent="3" strtX="8630.0" strtY="5000.0" endX="8530.0" endY="5000.0" />
              <linkSegment id="55" parent="37" strtX="8350.0" strtY="4680.0" endX="8260.0" endY="4680.0" />
              <linkSegment id="23" parent="21" strtX="8380.0" strtY="5130.0" endX="8380.0" endY="5270.0" />
              <linkSegment id="56" parent="58" strtX="8600.0" strtY="4820.0" endX="8600.0" endY="4800.0" />
              <linkSegment id="57" parent="56" strtX="8600.0" strtY="4800.0" endX="8560.0" endY="4800.0" />
              <linkSegment id="25" parent="23" strtX="8380.0" strtY="5270.0" endX="8240.0" endY="5270.0" />
              <linkSegment id="58" strtX="8600.0" strtY="4820.0" />
              <linkSegment id="37" parent="51" strtX="8630.0" strtY="4680.0" endX="8350.0" endY="4680.0" />
              <linkSegment id="29" parent="21" strtX="8380.0" strtY="5130.0" endX="8250.0" endY="5130.0" />
              <linkSegment id="0" parent="58" strtX="8600.0" strtY="4820.0" endX="8630.0" endY="4820.0" />
              <linkSegment id="3" parent="53" strtX="8630.0" strtY="4900.0" endX="8630.0" endY="5000.0" />
              <linkSegment id="7" parent="3" strtX="8630.0" strtY="5000.0" endX="8630.0" endY="5130.0" />
              <linkSegment id="51" parent="0" strtX="8630.0" strtY="4820.0" endX="8630.0" endY="4680.0" />
              <linkSegment id="41" parent="37" strtX="8350.0" strtY="4680.0" endX="8350.0" endY="4530.0" />
              <linkSegment id="53" parent="0" strtX="8630.0" strtY="4820.0" endX="8630.0" endY="4900.0" />
              <linkSegment id="54" parent="53" strtX="8630.0" strtY="4900.0" endX="8530.0" endY="4900.0" />
              <linkSegment id="21" parent="7" strtX="8630.0" strtY="5130.0" endX="8380.0" endY="5130.0" />
              <linkSegment id="43" parent="41" strtX="8350.0" strtY="4530.0" endX="8250.0" endY="4530.0" />
            </segments>
            <drops>
              <drop ref="*" connectStart="58" />
              <drop ref="54" connectEnd="29" />
              <drop ref="55" connectEnd="54" />
              <drop ref="452" connectEnd="57" />
              <drop ref="530" connectEnd="43" />
              <drop ref="531" connectEnd="55" />
              <drop ref="455" connectEnd="11" />
              <drop ref="533" connectEnd="25" />
            </drops>
          </linkBus>
          <linkBus labelX="15690.0" labelY="10010.0" labelDir="" src="11" >
            <drawStyle color="EX-pure-blue" style="solid" thick="regular" />
            <segments>
              <linkSegment id="44" parent="43" strtX="8140.0" strtY="5170.0" endX="8140.0" endY="5290.0" />
              <linkSegment id="14" parent="36" strtX="8140.0" strtY="4430.0" endX="8140.0" endY="4340.0" />
              <linkSegment id="36" parent="39" strtX="8140.0" strtY="4560.0" endX="8140.0" endY="4430.0" />
              <linkSegment id="15" parent="36" strtX="8140.0" strtY="4430.0" endX="8220.0" endY="4430.0" />
              <linkSegment id="37" parent="39" strtX="8140.0" strtY="4560.0" endX="8210.0" endY="4560.0" />
              <linkSegment id="39" parent="3" strtX="8140.0" strtY="4660.0" endX="8140.0" endY="4560.0" />
              <linkSegment id="0" strtX="8140.0" strtY="5100.0" />
              <linkSegment id="3" parent="0" strtX="8140.0" strtY="5100.0" endX="8140.0" endY="4660.0" />
              <linkSegment id="9" parent="14" strtX="8140.0" strtY="4340.0" endX="8220.0" endY="4340.0" />
              <linkSegment id="40" parent="3" strtX="8140.0" strtY="4660.0" endX="8220.0" endY="4660.0" />
              <linkSegment id="31" parent="43" strtX="8140.0" strtY="5170.0" endX="8220.0" endY="5170.0" />
              <linkSegment id="42" parent="44" strtX="8140.0" strtY="5290.0" endX="8220.0" endY="5290.0" />
              <linkSegment id="43" parent="0" strtX="8140.0" strtY="5100.0" endX="8140.0" endY="5170.0" />
            </segments>
            <drops>
              <drop ref="*" connectStart="0" />
              <drop ref="519" connectEnd="40" />
              <drop ref="520" connectEnd="37" />
              <drop ref="729" connectEnd="9" />
              <drop ref="456" connectEnd="42" />
              <drop ref="457" connectEnd="31" />
              <drop ref="787" connectEnd="15" />
            </drops>
          </linkBus>
          <linkBus labelX="15690.0" labelY="10010.0" labelDir="" src="243" >
            <drawStyle color="EX-pale-magenta" style="solid" thick="regular" />
            <segments>
            </segments>
            <drops>
              <drop ref="*" />
              <drop ref="493" />
            </drops>
          </linkBus>
          <linkBus labelX="15690.0" labelY="10010.0" labelDir="" src="486" >
            <drawStyle color="EX-dark-green" style="solid" thick="regular" />
            <segments>
              <linkSegment id="44" parent="46" strtX="8670.0" strtY="5150.0" endX="8400.0" endY="5150.0" />
              <linkSegment id="11" parent="9" strtX="8400.0" strtY="5290.0" endX="8270.0" endY="5290.0" />
              <linkSegment id="33" parent="49" strtX="8670.0" strtY="4800.0" endX="8900.0" endY="4800.0" />
              <linkSegment id="0" strtX="8690.0" strtY="5150.0" />
              <linkSegment id="46" parent="0" strtX="8690.0" strtY="5150.0" endX="8670.0" endY="5150.0" />
              <linkSegment id="48" parent="15" strtX="8690.0" strtY="5130.0" endX="8740.0" endY="5130.0" />
              <linkSegment id="15" parent="0" strtX="8690.0" strtY="5150.0" endX="8690.0" endY="5130.0" />
              <linkSegment id="49" parent="46" strtX="8670.0" strtY="5150.0" endX="8670.0" endY="4800.0" />
              <linkSegment id="9" parent="44" strtX="8400.0" strtY="5150.0" endX="8400.0" endY="5290.0" />
              <linkSegment id="41" parent="21" strtX="8670.0" strtY="5240.0" endX="8700.0" endY="5240.0" />
              <linkSegment id="21" parent="46" strtX="8670.0" strtY="5150.0" endX="8670.0" endY="5240.0" />
            </segments>
            <drops>
              <drop ref="*" connectStart="0" />
              <drop ref="564" connectEnd="41" />
              <drop ref="500" connectEnd="33" />
              <drop ref="788" connectEnd="48" />
              <drop ref="505" connectEnd="11" />
            </drops>
          </linkBus>
          <linkBus labelX="15690.0" labelY="10010.0" labelDir="" src="510" >
            <drawStyle color="black" style="solid" thick="regular" />
            <segments>
              <linkSegment id="0" strtX="8230.0" strtY="4820.0" />
            </segments>
            <drops>
              <drop ref="*" connectStart="0" />
              <drop ref="511" connectStart="0" />
            </drops>
          </linkBus>
          <linkBus labelX="15690.0" labelY="10010.0" labelDir="" src="492" >
            <drawStyle color="EX-pale-blue-magenta" style="solid" thick="regular" />
            <segments>
              <linkSegment id="23" parent="46" strtX="8680.0" strtY="5100.0" endX="8680.0" endY="4970.0" />
              <linkSegment id="24" parent="23" strtX="8680.0" strtY="4970.0" endX="8680.0" endY="4760.0" />
              <linkSegment id="46" parent="48" strtX="8760.0" strtY="5100.0" endX="8680.0" endY="5100.0" />
              <linkSegment id="35" parent="29" strtX="8680.0" strtY="4690.0" endX="8360.0" endY="4690.0" />
              <linkSegment id="25" parent="23" strtX="8680.0" strtY="4970.0" endX="8730.0" endY="4970.0" />
              <linkSegment id="47" parent="0" strtX="8980.0" strtY="5100.0" endX="8880.0" endY="5100.0" />
              <linkSegment id="36" parent="35" strtX="8360.0" strtY="4690.0" endX="8270.0" endY="4690.0" />
              <linkSegment id="48" parent="47" strtX="8880.0" strtY="5100.0" endX="8760.0" endY="5100.0" />
              <linkSegment id="37" parent="35" strtX="8360.0" strtY="4690.0" endX="8360.0" endY="4520.0" />
              <linkSegment id="39" parent="37" strtX="8360.0" strtY="4520.0" endX="8240.0" endY="4520.0" />
              <linkSegment id="29" parent="24" strtX="8680.0" strtY="4760.0" endX="8680.0" endY="4690.0" />
              <linkSegment id="19" parent="24" strtX="8680.0" strtY="4760.0" endX="8540.0" endY="4760.0" />
              <linkSegment id="0" strtX="8980.0" strtY="5100.0" />
            </segments>
            <drops>
              <drop ref="*" connectStart="0" />
              <drop ref="557" connectEnd="47" />
              <drop ref="558" connectEnd="48" />
              <drop ref="562" connectEnd="25" />
              <drop ref="525" connectEnd="19" />
              <drop ref="526" connectEnd="36" />
              <drop ref="527" connectEnd="39" />
            </drops>
          </linkBus>
          <linkBus labelX="15690.0" labelY="10010.0" labelDir="" src="515" >
            <drawStyle color="EX-dark-yellow-green" style="solid" thick="regular" />
            <segments>
              <linkSegment id="0" strtX="8320.0" strtY="4720.0" />
              <linkSegment id="23" parent="41" strtX="8450.0" strtY="5190.0" endX="8580.0" endY="5190.0" />
              <linkSegment id="34" parent="38" strtX="8320.0" strtY="4700.0" endX="8280.0" endY="4700.0" />
              <linkSegment id="13" parent="39" strtX="8320.0" strtY="4340.0" endX="8250.0" endY="4340.0" />
              <linkSegment id="37" parent="0" strtX="8320.0" strtY="4720.0" endX="8320.0" endY="4830.0" />
              <linkSegment id="38" parent="0" strtX="8320.0" strtY="4720.0" endX="8320.0" endY="4700.0" />
              <linkSegment id="5" parent="37" strtX="8320.0" strtY="4830.0" endX="8250.0" endY="4830.0" />
              <linkSegment id="39" parent="38" strtX="8320.0" strtY="4700.0" endX="8320.0" endY="4340.0" />
              <linkSegment id="40" parent="37" strtX="8320.0" strtY="4830.0" endX="8450.0" endY="4830.0" />
              <linkSegment id="41" parent="40" strtX="8450.0" strtY="4830.0" endX="8450.0" endY="5190.0" />
              <linkSegment id="42" parent="40" strtX="8450.0" strtY="4830.0" endX="8450.0" endY="4800.0" />
              <linkSegment id="43" parent="42" strtX="8450.0" strtY="4800.0" endX="8500.0" endY="4800.0" />
            </segments>
            <drops>
              <drop ref="*" connectStart="0" />
              <drop ref="754" connectEnd="5" />
              <drop ref="528" connectEnd="43" />
              <drop ref="529" connectEnd="23" />
              <drop ref="779" connectEnd="34" />
              <drop ref="784" connectEnd="13" />
            </drops>
          </linkBus>
          <linkBus labelX="15690.0" labelY="10010.0" labelDir="" src="101" >
            <drawStyle color="EX-pale-yellow orange" style="solid" thick="regular" />
            <segments>
              <linkSegment id="33" parent="5" strtX="8340.0" strtY="4670.0" endX="8340.0" endY="4540.0" />
              <linkSegment id="0" strtX="8650.0" strtY="5380.0" />
              <linkSegment id="23" parent="33" strtX="8340.0" strtY="4540.0" endX="8260.0" endY="4540.0" />
              <linkSegment id="27" parent="0" strtX="8650.0" strtY="5380.0" endX="8650.0" endY="4810.0" />
              <linkSegment id="5" parent="28" strtX="8650.0" strtY="4670.0" endX="8340.0" endY="4670.0" />
              <linkSegment id="28" parent="27" strtX="8650.0" strtY="4810.0" endX="8650.0" endY="4670.0" />
              <linkSegment id="29" parent="27" strtX="8650.0" strtY="4810.0" endX="8760.0" endY="4810.0" />
              <linkSegment id="9" parent="5" strtX="8340.0" strtY="4670.0" endX="8250.0" endY="4670.0" />
            </segments>
            <drops>
              <drop ref="*" connectStart="0" />
              <drop ref="769" connectEnd="29" />
              <drop ref="535" connectEnd="9" />
              <drop ref="536" connectEnd="23" />
            </drops>
          </linkBus>
          <linkBus labelX="15690.0" labelY="10010.0" labelDir="" src="495" >
            <drawStyle color="EX-dark-purple" style="solid" thick="regular" />
            <segments>
            </segments>
            <drops>
              <drop ref="*" />
              <drop ref="552" />
            </drops>
          </linkBus>
          <linkBus labelX="15690.0" labelY="10010.0" labelDir="" src="487" >
            <drawStyle color="EX-dark-gray-purple" style="solid" thick="regular" />
            <segments>
              <linkSegment id="0" strtX="8810.0" strtY="5150.0" />
              <linkSegment id="13" parent="0" strtX="8810.0" strtY="5150.0" endX="8810.0" endY="5220.0" />
              <linkSegment id="15" parent="13" strtX="8810.0" strtY="5220.0" endX="8720.0" endY="5220.0" />
              <linkSegment id="16" parent="13" strtX="8810.0" strtY="5220.0" endX="8830.0" endY="5220.0" />
              <linkSegment id="17" parent="9" strtX="8810.0" strtY="5130.0" endX="8780.0" endY="5130.0" />
              <linkSegment id="9" parent="0" strtX="8810.0" strtY="5150.0" endX="8810.0" endY="5130.0" />
              <linkSegment id="10" parent="9" strtX="8810.0" strtY="5130.0" endX="8860.0" endY="5130.0" />
            </segments>
            <drops>
              <drop ref="*" connectStart="0" />
              <drop ref="561" connectEnd="15" />
              <drop ref="815" connectEnd="16" />
              <drop ref="818" connectEnd="17" />
              <drop ref="819" connectEnd="10" />
            </drops>
          </linkBus>
          <linkBus labelX="15690.0" labelY="10010.0" labelDir="" src="127" >
            <drawStyle color="EX-red" style="solid" thick="regular" />
            <segments>
              <linkSegment id="0" strtX="9120.0" strtY="4920.0" />
              <linkSegment id="3" parent="0" strtX="9120.0" strtY="4920.0" endX="9120.0" endY="5020.0" />
            </segments>
            <drops>
              <drop ref="*" connectStart="0" />
              <drop ref="724" connectEnd="3" />
            </drops>
          </linkBus>
          <linkBus labelX="8880.0" labelY="4910.0" labelDir="" src="16" >
            <drawStyle color="EX-dark-orange" style="solid" thick="regular" />
            <segments>
              <linkSegment id="44" parent="43" strtX="8440.0" strtY="5280.0" endX="8440.0" endY="5360.0" />
              <linkSegment id="11" parent="30" strtX="8330.0" strtY="4330.0" endX="8240.0" endY="4330.0" />
              <linkSegment id="55" parent="54" strtX="8330.0" strtY="4840.0" endX="8440.0" endY="4840.0" />
              <linkSegment id="45" parent="43" strtX="8440.0" strtY="5280.0" endX="8550.0" endY="5280.0" />
              <linkSegment id="56" parent="55" strtX="8440.0" strtY="4840.0" endX="8440.0" endY="5200.0" />
              <linkSegment id="25" parent="56" strtX="8440.0" strtY="5200.0" endX="8560.0" endY="5200.0" />
              <linkSegment id="36" parent="54" strtX="8330.0" strtY="4840.0" endX="8270.0" endY="4840.0" />
              <linkSegment id="39" parent="53" strtX="8330.0" strtY="4660.0" endX="8240.0" endY="4660.0" />
              <linkSegment id="29" parent="0" strtX="8330.0" strtY="4570.0" endX="8330.0" endY="4550.0" />
              <linkSegment id="0" strtX="8330.0" strtY="4570.0" />
              <linkSegment id="30" parent="29" strtX="8330.0" strtY="4550.0" endX="8330.0" endY="4330.0" />
              <linkSegment id="53" parent="0" strtX="8330.0" strtY="4570.0" endX="8330.0" endY="4660.0" />
              <linkSegment id="31" parent="29" strtX="8330.0" strtY="4550.0" endX="8270.0" endY="4550.0" />
              <linkSegment id="54" parent="53" strtX="8330.0" strtY="4660.0" endX="8330.0" endY="4840.0" />
              <linkSegment id="21" parent="44" strtX="8440.0" strtY="5360.0" endX="8550.0" endY="5360.0" />
              <linkSegment id="43" parent="56" strtX="8440.0" strtY="5200.0" endX="8440.0" endY="5280.0" />
            </segments>
            <drops>
              <drop ref="*" connectStart="0" />
              <drop ref="755" connectEnd="21" />
              <drop ref="756" connectEnd="45" />
              <drop ref="757" connectEnd="25" />
              <drop ref="780" connectEnd="31" />
              <drop ref="781" connectEnd="39" />
              <drop ref="782" connectEnd="36" />
              <drop ref="783" connectEnd="11" />
            </drops>
          </linkBus>
          <linkBus labelX="8510.0" labelY="5310.0" labelDir="" src="34" >
            <drawStyle color="EX-orange" style="solid" thick="regular" />
            <segments>
              <linkSegment id="0" strtX="8180.0" strtY="5000.0" />
            </segments>
            <drops>
              <drop ref="*" connectStart="0" />
              <drop ref="772" connectStart="0" />
            </drops>
          </linkBus>
          <linkBus labelX="8010.0" labelY="5190.0" labelDir="" src="771" >
            <drawStyle color="EX-orange" style="solid" thick="regular" />
            <segments>
              <linkSegment id="0" strtX="8180.0" strtY="4930.0" />
              <linkSegment id="23" parent="5" strtX="8150.0" strtY="4930.0" endX="8150.0" endY="4830.0" />
              <linkSegment id="1" parent="0" strtX="8180.0" strtY="4930.0" endX="8240.0" endY="4930.0" />
              <linkSegment id="24" parent="23" strtX="8150.0" strtY="4830.0" endX="8150.0" endY="4650.0" />
              <linkSegment id="35" parent="24" strtX="8150.0" strtY="4650.0" endX="8230.0" endY="4650.0" />
              <linkSegment id="25" parent="23" strtX="8150.0" strtY="4830.0" endX="8220.0" endY="4830.0" />
              <linkSegment id="36" parent="35" strtX="8230.0" strtY="4650.0" endX="8780.0" endY="4650.0" />
              <linkSegment id="5" parent="0" strtX="8180.0" strtY="4930.0" endX="8150.0" endY="4930.0" />
              <linkSegment id="19" parent="30" strtX="8150.0" strtY="4350.0" endX="8210.0" endY="4350.0" />
              <linkSegment id="30" parent="32" strtX="8150.0" strtY="4550.0" endX="8150.0" endY="4350.0" />
              <linkSegment id="31" parent="32" strtX="8150.0" strtY="4550.0" endX="8220.0" endY="4550.0" />
              <linkSegment id="32" parent="24" strtX="8150.0" strtY="4650.0" endX="8150.0" endY="4550.0" />
            </segments>
            <drops>
              <drop ref="*" connectStart="0" />
              <drop ref="774" connectEnd="36" />
              <drop ref="775" connectEnd="35" />
              <drop ref="776" connectEnd="31" />
              <drop ref="777" connectEnd="19" />
              <drop ref="778" connectEnd="25" />
              <drop ref="785" connectEnd="1" />
            </drops>
          </linkBus>
          <linkBus labelX="8230.0" labelY="4577.0" labelDir="" src="763" >
            <drawStyle color="EX-orange" style="solid" thick="regular" />
            <segments>
            </segments>
            <drops>
              <drop ref="*" />
              <drop ref="793" />
            </drops>
          </linkBus>
          <linkBus labelX="8380.0" labelY="5090.0" labelDir="" src="730" >
            <drawStyle color="EX-red" style="solid" thick="regular" />
            <segments>
              <linkSegment id="0" strtX="8940.0" strtY="5270.0" />
              <linkSegment id="1" parent="2" strtX="8940.0" strtY="5250.0" endX="8880.0" endY="5250.0" />
              <linkSegment id="2" parent="0" strtX="8940.0" strtY="5270.0" endX="8940.0" endY="5250.0" />
              <linkSegment id="3" parent="2" strtX="8940.0" strtY="5250.0" endX="8940.0" endY="5130.0" />
              <linkSegment id="4" parent="3" strtX="8940.0" strtY="5130.0" endX="8890.0" endY="5130.0" />
            </segments>
            <drops>
              <drop ref="*" connectStart="0" />
              <drop ref="816" connectEnd="1" />
              <drop ref="817" connectEnd="4" />
            </drops>
          </linkBus>
          <linkBus labelX="8140.0" labelY="5110.0" labelDir="" src="559" >
            <drawStyle color="EX-yellow" style="solid" thick="regular" />
            <segments>
              <linkSegment id="0" strtX="8850.0" strtY="5260.0" />
              <linkSegment id="12" parent="16" strtX="8930.0" strtY="5140.0" endX="8910.0" endY="5140.0" />
              <linkSegment id="14" parent="0" strtX="8850.0" strtY="5260.0" endX="8850.0" endY="5220.0" />
              <linkSegment id="15" parent="14" strtX="8850.0" strtY="5220.0" endX="8930.0" endY="5220.0" />
              <linkSegment id="16" parent="15" strtX="8930.0" strtY="5220.0" endX="8930.0" endY="5140.0" />
            </segments>
            <drops>
              <drop ref="*" connectStart="0" />
              <drop ref="820" connectStart="0" />
              <drop ref="821" connectEnd="12" />
            </drops>
          </linkBus>
          <linkBus labelX="8770.0" labelY="5160.0" labelDir="" src="822" >
            <drawStyle color="EX-cyan" style="solid" thick="regular" />
            <segments>
              <linkSegment id="11" parent="13" strtX="8960.0" strtY="5240.0" endX="8870.0" endY="5240.0" />
              <linkSegment id="0" strtX="8960.0" strtY="5270.0" />
              <linkSegment id="13" parent="0" strtX="8960.0" strtY="5270.0" endX="8960.0" endY="5240.0" />
              <linkSegment id="7" parent="11" strtX="8870.0" strtY="5240.0" endX="8740.0" endY="5240.0" />
            </segments>
            <drops>
              <drop ref="*" connectStart="0" />
              <drop ref="823" connectEnd="11" />
              <drop ref="824" connectEnd="7" />
            </drops>
          </linkBus>
          <linkBus labelX="8310.0" labelY="4500.0" src="29" >
            <drawStyle color="EX-yellow-orange" style="solid" thick="regular" />
            <segments>
              <linkSegment id="0" strtX="8310.0" strtY="4360.0" />
              <linkSegment id="1" parent="0" strtX="8310.0" strtY="4360.0" endX="8310.0" endY="4510.0" />
              <linkSegment id="3" parent="1" strtX="8310.0" strtY="4510.0" endX="8230.0" endY="4510.0" />
            </segments>
            <drops>
              <drop ref="*" connectStart="0" />
              <drop ref="825" connectEnd="3" />
            </drops>
          </linkBus>
        </lprops>
        <dprops>
          <dprop key="attrib" x="9250.0" y="4960.0" />
          <dprop key="date" x="8990.0" y="4250.0" />
          <dprop key="key" x="7820.0" y="4920.0" />
          <dprop key="title" x="13920.0" y="3800.0" />
        </dprops>
      </props>
    </layout>
    <layout name="bioTapq" genome="bioTapp" type="free" >
      <layoutMetadata />
      <props>
        <nprops>
          <nprop id="0:3" color="EX-blue" x="8500.0" y="4810.0" orient="right" />
          <nprop id="0:4" color="EX-blue" x="8500.0" y="5990.0" orient="right" />
          <nprop id="0:5" color="EX-blue" x="8500.0" y="7230.0" orient="right" />
          <nprop id="101:3" color="EX-pale-yellow orange" x="8510.0" y="5370.0" orient="right" />
          <nprop id="101:4" color="EX-pale-yellow orange" x="8510.0" y="6550.0" orient="right" />
          <nprop id="101:5" color="EX-pale-yellow orange" x="8510.0" y="7790.0" orient="right" />
          <nprop id="108:5" color="EX-pale-red-orange" x="8720.0" y="4970.0" orient="right" />
          <nprop id="108:7" color="EX-pale-red-orange" x="8720.0" y="6150.0" orient="right" />
          <nprop id="108:8" color="EX-pale-red-orange" x="8720.0" y="7390.0" orient="right" />
          <nprop id="108:9" color="EX-pale-red-orange" x="8740.0" y="3850.0" orient="right" />
          <nprop id="112:3" color="black" x="8840.0" y="4480.0" orient="right" />
          <nprop id="112:4" color="black" x="8840.0" y="5660.0" orient="right" />
          <nprop id="112:5" color="black" x="8840.0" y="6900.0" orient="right" />
          <nprop id="11:1" color="EX-pure-blue" x="8020.0" y="5100.0" orient="right" />
          <nprop id="11:3" color="EX-pure-blue" x="8020.0" y="6280.0" orient="right" />
          <nprop id="11:4" color="EX-pure-blue" x="8020.0" y="7520.0" orient="right" />
          <nprop id="11:5" color="EX-pure-blue" x="8040.0" y="3980.0" orient="right" />
          <nprop id="127:3" color="EX-red" x="8890.0" y="4910.0" orient="right" />
          <nprop id="127:5" color="EX-red" x="8890.0" y="6090.0" orient="right" />
          <nprop id="127:6" color="EX-red" x="8890.0" y="7330.0" orient="right" />
          <nprop id="127:7" color="EX-red" x="8910.0" y="3790.0" orient="right" />
          <nprop id="16:3" color="EX-dark-orange" x="8210.0" y="4560.0" orient="right" />
          <nprop id="16:5" color="EX-dark-orange" x="8210.0" y="5740.0" orient="right" />
          <nprop id="16:6" color="EX-dark-orange" x="8210.0" y="6980.0" orient="right" />
          <nprop id="16:7" color="EX-dark-orange" x="8230.0" y="3440.0" orient="right" />
          <nprop id="18:3" color="EX-dark-cyan" x="8500.0" y="4920.0" orient="right" />
          <nprop id="18:4" color="EX-dark-cyan" x="8500.0" y="6100.0" orient="right" />
          <nprop id="18:5" color="EX-dark-cyan" x="8500.0" y="7340.0" orient="right" />
          <nprop id="243:4" color="EX-pale-magenta" x="8850.0" y="5010.0" orient="right" />
          <nprop id="243:6" color="EX-pale-magenta" x="8850.0" y="6190.0" orient="right" />
          <nprop id="243:7" color="EX-pale-magenta" x="8850.0" y="7430.0" orient="right" />
          <nprop id="243:8" color="EX-pale-magenta" x="8870.0" y="3890.0" orient="right" />
          <nprop id="25:3" color="EX-dark-tan" x="8210.0" y="4850.0" orient="right" />
          <nprop id="25:5" color="EX-dark-tan" x="8210.0" y="6030.0" orient="right" />
          <nprop id="25:6" color="EX-dark-tan" x="8210.0" y="7270.0" orient="right" />
          <nprop id="25:7" color="EX-dark-tan" x="8230.0" y="3730.0" orient="right" />
          <nprop id="29:4" color="EX-yellow-orange" x="8200.0" y="4350.0" orient="right" />
          <nprop id="29:6" color="EX-yellow-orange" x="8200.0" y="5530.0" orient="right" />
          <nprop id="29:7" color="EX-yellow-orange" x="8200.0" y="6770.0" orient="right" />
          <nprop id="29:8" color="EX-yellow-orange" x="8220.0" y="3230.0" orient="right" />
          <nprop id="34:3" color="EX-orange" x="8210.0" y="4990.0" orient="left" />
          <nprop id="34:5" color="EX-orange" x="8210.0" y="6170.0" orient="left" />
          <nprop id="34:6" color="EX-orange" x="8210.0" y="7410.0" orient="left" />
          <nprop id="34:7" color="EX-orange" x="8230.0" y="3870.0" orient="left" />
          <nprop id="486:3" color="EX-dark-green" x="8710.0" y="6320.0" orient="left" />
          <nprop id="486:4" color="EX-dark-green" x="8710.0" y="7560.0" orient="left" />
          <nprop id="486:5" color="EX-dark-green" x="8710.0" y="5140.0" orient="left" />
          <nprop id="487:3" color="EX-dark-gray-purple" x="8830.0" y="6320.0" orient="left" />
          <nprop id="487:4" color="EX-dark-gray-purple" x="8830.0" y="7560.0" orient="left" />
          <nprop id="492:3" color="EX-pale-blue-magenta" x="8980.0" y="5020.0" orient="right" extraGrowth="horz" />
          <nprop id="492:5" color="EX-pale-blue-magenta" x="8980.0" y="6200.0" orient="right" extraGrowth="horz" />
          <nprop id="492:6" color="EX-pale-blue-magenta" x="8980.0" y="7440.0" orient="right" extraGrowth="horz" />
          <nprop id="492:7" color="EX-pale-blue-magenta" x="9000.0" y="3900.0" orient="right" extraGrowth="horz" />
          <nprop id="495:2" color="EX-red" color2="EX-dark-purple" x="9100.0" y="5020.0" orient="left" hideName="true" />
          <nprop id="495:4" color="EX-red" color2="EX-dark-purple" x="9100.0" y="6200.0" orient="left" hideName="true" />
          <nprop id="495:5" color="EX-red" color2="EX-dark-purple" x="9100.0" y="7440.0" orient="left" hideName="true" />
          <nprop id="495:6" color="EX-red" color2="EX-dark-purple" x="9100.0" y="3900.0" orient="left" hideName="true" />
          <nprop id="50:3" color="black" x="8500.0" y="5010.0" orient="right" />
          <nprop id="50:4" color="black" x="8500.0" y="6190.0" orient="right" />
          <nprop id="50:5" color="black" x="8500.0" y="7430.0" orient="right" />
          <nprop id="510:1" color="black" x="8010.0" y="4820.0" orient="right" />
          <nprop id="510:3" color="black" x="8010.0" y="6000.0" orient="right" />
          <nprop id="510:4" color="black" x="8010.0" y="7240.0" orient="right" />
          <nprop id="510:5" color="black" x="8030.0" y="3700.0" orient="right" />
          <nprop id="513:3" color="black" x="8520.0" y="5200.0" orient="right" />
          <nprop id="513:4" color="black" x="8520.0" y="6380.0" orient="right" />
          <nprop id="513:5" color="black" x="8520.0" y="7620.0" orient="right" />
          <nprop id="514:3" color="black" x="8510.0" y="5280.0" orient="right" />
          <nprop id="514:4" color="black" x="8510.0" y="6460.0" orient="right" />
          <nprop id="514:5" color="black" x="8510.0" y="7700.0" orient="right" />
          <nprop id="515:3" color="EX-dark-yellow-green" x="8220.0" y="4710.0" orient="right" />
          <nprop id="515:5" color="EX-dark-yellow-green" x="8220.0" y="5890.0" orient="right" />
          <nprop id="515:6" color="EX-dark-yellow-green" x="8220.0" y="7130.0" orient="right" />
          <nprop id="515:7" color="EX-dark-yellow-green" x="8240.0" y="3590.0" orient="right" />
          <nprop id="559:3" color="EX-yellow" x="8690.0" y="6430.0" orient="right" />
          <nprop id="559:4" color="EX-yellow" x="8690.0" y="7670.0" orient="right" />
          <nprop id="560:3" color="black" x="8910.0" y="6530.0" orient="right" />
          <nprop id="560:4" color="black" x="8910.0" y="7770.0" orient="right" />
          <nprop id="58:6" color="black" x="8440.0" y="3270.0" orient="right" />
          <nprop id="5:3" color="EX-pale-blue" x="8210.0" y="5190.0" orient="right" />
          <nprop id="5:5" color="EX-pale-blue" x="8210.0" y="6370.0" orient="right" />
          <nprop id="5:6" color="EX-pale-blue" x="8210.0" y="7610.0" orient="right" />
          <nprop id="5:7" color="EX-pale-blue" x="8230.0" y="4070.0" orient="right" />
          <nprop id="60:3" color="black" x="8680.0" y="6530.0" orient="right" />
          <nprop id="60:4" color="black" x="8680.0" y="7770.0" orient="right" />
          <nprop id="730:1" color="EX-red" x="8820.0" y="6440.0" orient="right" />
          <nprop id="730:2" color="EX-red" x="8820.0" y="7680.0" orient="right" />
          <nprop id="731:2" color="black" x="8840.0" y="4390.0" orient="right" />
          <nprop id="731:3" color="black" x="8840.0" y="5570.0" orient="right" />
          <nprop id="731:4" color="black" x="8840.0" y="6810.0" orient="right" />
          <nprop id="732:1" color="black" x="8840.0" y="4570.0" orient="right" />
          <nprop id="732:2" color="black" x="8840.0" y="5750.0" orient="right" />
          <nprop id="732:3" color="black" x="8840.0" y="6990.0" orient="right" />
          <nprop id="733:1" color="black" x="8950.0" y="4570.0" orient="right" />
          <nprop id="733:2" color="black" x="8950.0" y="5750.0" orient="right" />
          <nprop id="733:3" color="black" x="8950.0" y="6990.0" orient="right" />
          <nprop id="734:1" color="black" x="8530.0" y="4570.0" orient="right" />
          <nprop id="734:2" color="black" x="8530.0" y="5750.0" orient="right" />
          <nprop id="734:3" color="black" x="8530.0" y="6990.0" orient="right" />
          <nprop id="735:1" color="black" x="8640.0" y="4570.0" orient="right" />
          <nprop id="735:2" color="black" x="8640.0" y="5750.0" orient="right" />
          <nprop id="735:3" color="black" x="8640.0" y="6990.0" orient="right" />
          <nprop id="736:1" color="black" x="8640.0" y="4480.0" orient="right" />
          <nprop id="736:2" color="black" x="8640.0" y="5660.0" orient="right" />
          <nprop id="736:3" color="black" x="8640.0" y="6900.0" orient="right" />
          <nprop id="737:1" color="black" x="8740.0" y="4480.0" orient="right" />
          <nprop id="737:2" color="black" x="8740.0" y="5660.0" orient="right" />
          <nprop id="737:3" color="black" x="8740.0" y="6900.0" orient="right" />
          <nprop id="738:1" color="black" x="8200.0" y="4430.0" orient="right" />
          <nprop id="738:3" color="black" x="8200.0" y="5610.0" orient="right" />
          <nprop id="738:4" color="black" x="8200.0" y="6850.0" orient="right" />
          <nprop id="738:5" color="black" x="8220.0" y="3310.0" orient="right" />
          <nprop id="739:1" color="black" x="8800.0" y="6530.0" orient="right" />
          <nprop id="739:2" color="black" x="8800.0" y="7770.0" orient="right" />
          <nprop id="740:1" color="black" x="8800.0" y="6610.0" orient="right" />
          <nprop id="740:2" color="black" x="8800.0" y="7850.0" orient="right" />
          <nprop id="741:3" color="black" x="8550.0" y="3360.0" orient="right" />
          <nprop id="742:3" color="black" x="8660.0" y="3270.0" orient="right" />
          <nprop id="743:3" color="black" x="8760.0" y="3270.0" orient="right" />
          <nprop id="744:3" color="black" x="8550.0" y="3270.0" orient="right" />
          <nprop id="745:3" color="black" x="8970.0" y="3270.0" orient="right" />
          <nprop id="763:1" color="EX-orange" x="8010.0" y="4960.0" orient="right" />
          <nprop id="763:3" color="EX-orange" x="8010.0" y="6140.0" orient="right" />
          <nprop id="763:4" color="EX-orange" x="8010.0" y="7380.0" orient="right" />
          <nprop id="763:5" color="EX-orange" x="8030.0" y="3840.0" orient="right" />
          <nprop id="770:1" color="black" x="8680.0" y="6610.0" orient="right" />
          <nprop id="770:2" color="black" x="8680.0" y="7850.0" orient="right" />
          <nprop id="771:1" color="EX-orange" x="8180.0" y="4960.0" orient="right" hideName="true" extraGrowth="horz" />
          <nprop id="771:3" color="EX-orange" x="8180.0" y="6140.0" orient="right" hideName="true" extraGrowth="horz" />
          <nprop id="771:4" color="EX-orange" x="8180.0" y="7380.0" orient="right" hideName="true" extraGrowth="horz" />
          <nprop id="771:5" color="EX-orange" x="8200.0" y="3840.0" orient="right" hideName="true" extraGrowth="horz" />
          <nprop id="78:5" color="EX-pale-purple" x="8720.0" y="4830.0" orient="left" />
          <nprop id="78:7" color="EX-pale-purple" x="8720.0" y="6010.0" orient="left" />
          <nprop id="78:8" color="EX-pale-purple" x="8720.0" y="7250.0" orient="left" />
          <nprop id="78:9" color="EX-pale-purple" x="8740.0" y="3710.0" orient="left" />
          <nprop id="822:0" color="EX-cyan" x="8970.0" y="5260.0" orient="left" />
          <nprop id="822:1" color="EX-cyan" x="8970.0" y="7680.0" orient="left" />
          <nprop id="822:2" color="EX-cyan" x="8970.0" y="6440.0" orient="left" />
          <nprop id="822:3" color="EX-cyan" x="8990.0" y="4140.0" orient="left" />
          <nprop id="89:3" color="EX-pale-green" x="8210.0" y="5300.0" orient="right" />
          <nprop id="89:5" color="EX-pale-green" x="8210.0" y="6480.0" orient="right" />
          <nprop id="89:6" color="EX-pale-green" x="8210.0" y="7720.0" orient="right" />
          <nprop id="89:7" color="EX-pale-green" x="8230.0" y="4180.0" orient="right" />
        </nprops>
        <lprops>
          <linkBus labelX="15690.0" labelY="10020.0" labelDir="" src="89:3" >
            <drawStyle color="EX-pale-green" style="solid" thick="regular" />
            <segments>
              <linkSegment id="33" parent="0" strtX="8420.0" strtY="5310.0" endX="8420.0" endY="5370.0" />
              <linkSegment id="0" strtX="8420.0" strtY="5310.0" />
              <linkSegment id="13" parent="17" strtX="8420.0" strtY="4780.0" endX="8520.0" endY="4780.0" />
              <linkSegment id="37" parent="33" strtX="8420.0" strtY="5370.0" endX="8530.0" endY="5370.0" />
              <linkSegment id="27" parent="17" strtX="8420.0" strtY="4780.0" endX="8420.0" endY="4750.0" />
              <linkSegment id="5" parent="39" strtX="8420.0" strtY="5290.0" endX="8530.0" endY="5290.0" />
              <linkSegment id="28" parent="27" strtX="8420.0" strtY="4750.0" endX="8930.0" endY="4750.0" />
              <linkSegment id="17" parent="40" strtX="8420.0" strtY="5210.0" endX="8420.0" endY="4780.0" />
              <linkSegment id="39" parent="0" strtX="8420.0" strtY="5310.0" endX="8420.0" endY="5290.0" />
              <linkSegment id="9" parent="40" strtX="8420.0" strtY="5210.0" endX="8540.0" endY="5210.0" />
              <linkSegment id="40" parent="39" strtX="8420.0" strtY="5290.0" endX="8420.0" endY="5210.0" />
            </segments>
            <drops>
              <drop ref="*" connectStart="0" />
              <drop ref="294:3" connectEnd="13" />
              <drop ref="534:3" connectEnd="37" />
              <drop ref="537:3" connectEnd="5" />
              <drop ref="538:3" connectEnd="9" />
              <drop ref="185:3" connectEnd="28" />
            </drops>
          </linkBus>
          <linkBus labelX="15690.0" labelY="11200.0" labelDir="" src="89:5" >
            <drawStyle color="EX-pale-green" style="solid" thick="regular" />
            <segments>
              <linkSegment id="33" parent="0" strtX="8420.0" strtY="6490.0" endX="8420.0" endY="6550.0" />
              <linkSegment id="0" strtX="8420.0" strtY="6490.0" />
              <linkSegment id="13" parent="17" strtX="8420.0" strtY="5960.0" endX="8520.0" endY="5960.0" />
              <linkSegment id="37" parent="33" strtX="8420.0" strtY="6550.0" endX="8530.0" endY="6550.0" />
              <linkSegment id="27" parent="17" strtX="8420.0" strtY="5960.0" endX="8420.0" endY="5930.0" />
              <linkSegment id="5" parent="39" strtX="8420.0" strtY="6470.0" endX="8530.0" endY="6470.0" />
              <linkSegment id="28" parent="27" strtX="8420.0" strtY="5930.0" endX="8930.0" endY="5930.0" />
              <linkSegment id="17" parent="40" strtX="8420.0" strtY="6390.0" endX="8420.0" endY="5960.0" />
              <linkSegment id="39" parent="0" strtX="8420.0" strtY="6490.0" endX="8420.0" endY="6470.0" />
              <linkSegment id="9" parent="40" strtX="8420.0" strtY="6390.0" endX="8540.0" endY="6390.0" />
              <linkSegment id="40" parent="39" strtX="8420.0" strtY="6470.0" endX="8420.0" endY="6390.0" />
            </segments>
            <drops>
              <drop ref="*" connectStart="0" />
              <drop ref="294:4" connectEnd="13" />
              <drop ref="534:4" connectEnd="37" />
              <drop ref="537:4" connectEnd="5" />
              <drop ref="538:4" connectEnd="9" />
              <drop ref="185:5" connectEnd="28" />
            </drops>
          </linkBus>
          <linkBus labelX="15690.0" labelY="12440.0" labelDir="" src="89:6" >
            <drawStyle color="EX-pale-green" style="solid" thick="regular" />
            <segments>
              <linkSegment id="33" parent="0" strtX="8420.0" strtY="7730.0" endX="8420.0" endY="7790.0" />
              <linkSegment id="0" strtX="8420.0" strtY="7730.0" />
              <linkSegment id="13" parent="17" strtX="8420.0" strtY="7200.0" endX="8520.0" endY="7200.0" />
              <linkSegment id="37" parent="33" strtX="8420.0" strtY="7790.0" endX="8530.0" endY="7790.0" />
              <linkSegment id="27" parent="17" strtX="8420.0" strtY="7200.0" endX="8420.0" endY="7170.0" />
              <linkSegment id="5" parent="39" strtX="8420.0" strtY="7710.0" endX="8530.0" endY="7710.0" />
              <linkSegment id="28" parent="27" strtX="8420.0" strtY="7170.0" endX="8930.0" endY="7170.0" />
              <linkSegment id="17" parent="40" strtX="8420.0" strtY="7630.0" endX="8420.0" endY="7200.0" />
              <linkSegment id="39" parent="0" strtX="8420.0" strtY="7730.0" endX="8420.0" endY="7710.0" />
              <linkSegment id="9" parent="40" strtX="8420.0" strtY="7630.0" endX="8540.0" endY="7630.0" />
              <linkSegment id="40" parent="39" strtX="8420.0" strtY="7710.0" endX="8420.0" endY="7630.0" />
            </segments>
            <drops>
              <drop ref="*" connectStart="0" />
              <drop ref="294:5" connectEnd="13" />
              <drop ref="534:5" connectEnd="37" />
              <drop ref="537:5" connectEnd="5" />
              <drop ref="538:5" connectEnd="9" />
              <drop ref="185:6" connectEnd="28" />
            </drops>
          </linkBus>
          <linkBus labelX="15710.0" labelY="8900.0" labelDir="" src="89:7" >
            <drawStyle color="EX-pale-green" style="solid" thick="regular" />
            <segments>
              <linkSegment id="0" strtX="8440.0" strtY="4190.0" />
              <linkSegment id="28" parent="39" strtX="8440.0" strtY="3630.0" endX="8950.0" endY="3630.0" />
              <linkSegment id="39" parent="0" strtX="8440.0" strtY="4190.0" endX="8440.0" endY="3630.0" />
            </segments>
            <drops>
              <drop ref="*" connectStart="0" />
              <drop ref="185:7" connectEnd="28" />
            </drops>
          </linkBus>
          <linkBus labelX="15690.0" labelY="10020.0" labelDir="" src="25:3" >
            <drawStyle color="EX-dark-tan" style="solid" thick="regular" />
            <segments>
              <linkSegment id="11" parent="9" strtX="8320.0" strtY="5110.0" endX="8230.0" endY="5110.0" />
              <linkSegment id="0" strtX="8320.0" strtY="4860.0" />
              <linkSegment id="25" parent="19" strtX="8530.0" strtY="4740.0" endX="8950.0" endY="4740.0" />
              <linkSegment id="3" parent="0" strtX="8320.0" strtY="4860.0" endX="8320.0" endY="4990.0" />
              <linkSegment id="15" parent="0" strtX="8320.0" strtY="4860.0" endX="8380.0" endY="4860.0" />
              <linkSegment id="5" parent="3" strtX="8320.0" strtY="4990.0" endX="8280.0" endY="4990.0" />
              <linkSegment id="17" parent="15" strtX="8380.0" strtY="4860.0" endX="8380.0" endY="4740.0" />
              <linkSegment id="19" parent="17" strtX="8380.0" strtY="4740.0" endX="8530.0" endY="4740.0" />
              <linkSegment id="9" parent="3" strtX="8320.0" strtY="4990.0" endX="8320.0" endY="5110.0" />
            </segments>
            <drops>
              <drop ref="*" connectStart="0" />
              <drop ref="190:3" connectEnd="11" />
              <drop ref="450:3" connectEnd="19" />
              <drop ref="746:1" connectEnd="5" />
              <drop ref="748:1" connectEnd="25" />
            </drops>
          </linkBus>
          <linkBus labelX="15690.0" labelY="11200.0" labelDir="" src="25:5" >
            <drawStyle color="EX-dark-tan" style="solid" thick="regular" />
            <segments>
              <linkSegment id="11" parent="9" strtX="8320.0" strtY="6290.0" endX="8230.0" endY="6290.0" />
              <linkSegment id="0" strtX="8320.0" strtY="6040.0" />
              <linkSegment id="25" parent="19" strtX="8530.0" strtY="5920.0" endX="8950.0" endY="5920.0" />
              <linkSegment id="3" parent="0" strtX="8320.0" strtY="6040.0" endX="8320.0" endY="6170.0" />
              <linkSegment id="15" parent="0" strtX="8320.0" strtY="6040.0" endX="8380.0" endY="6040.0" />
              <linkSegment id="5" parent="3" strtX="8320.0" strtY="6170.0" endX="8280.0" endY="6170.0" />
              <linkSegment id="17" parent="15" strtX="8380.0" strtY="6040.0" endX="8380.0" endY="5920.0" />
              <linkSegment id="19" parent="17" strtX="8380.0" strtY="5920.0" endX="8530.0" endY="5920.0" />
              <linkSegment id="9" parent="3" strtX="8320.0" strtY="6170.0" endX="8320.0" endY="6290.0" />
            </segments>
            <drops>
              <drop ref="*" connectStart="0" />
              <drop ref="190:5" connectEnd="11" />
              <drop ref="450:4" connectEnd="19" />
              <drop ref="746:3" connectEnd="5" />
              <drop ref="748:3" connectEnd="25" />
            </drops>
          </linkBus>
          <linkBus labelX="15690.0" labelY="12440.0" labelDir="" src="25:6" >
            <drawStyle color="EX-dark-tan" style="solid" thick="regular" />
            <segments>
              <linkSegment id="11" parent="9" strtX="8320.0" strtY="7530.0" endX="8230.0" endY="7530.0" />
              <linkSegment id="0" strtX="8320.0" strtY="7280.0" />
              <linkSegment id="25" parent="19" strtX="8530.0" strtY="7160.0" endX="8950.0" endY="7160.0" />
              <linkSegment id="3" parent="0" strtX="8320.0" strtY="7280.0" endX="8320.0" endY="7410.0" />
              <linkSegment id="15" parent="0" strtX="8320.0" strtY="7280.0" endX="8380.0" endY="7280.0" />
              <linkSegment id="5" parent="3" strtX="8320.0" strtY="7410.0" endX="8280.0" endY="7410.0" />
              <linkSegment id="17" parent="15" strtX="8380.0" strtY="7280.0" endX="8380.0" endY="7160.0" />
              <linkSegment id="19" parent="17" strtX="8380.0" strtY="7160.0" endX="8530.0" endY="7160.0" />
              <linkSegment id="9" parent="3" strtX="8320.0" strtY="7410.0" endX="8320.0" endY="7530.0" />
            </segments>
            <drops>
              <drop ref="*" connectStart="0" />
              <drop ref="190:6" connectEnd="11" />
              <drop ref="450:5" connectEnd="19" />
              <drop ref="746:4" connectEnd="5" />
              <drop ref="748:4" connectEnd="25" />
            </drops>
          </linkBus>
          <linkBus labelX="15710.0" labelY="8900.0" labelDir="" src="25:7" >
            <drawStyle color="EX-dark-tan" style="solid" thick="regular" />
            <segments>
              <linkSegment id="11" parent="9" strtX="8340.0" strtY="3990.0" endX="8250.0" endY="3990.0" />
              <linkSegment id="0" strtX="8340.0" strtY="3740.0" />
              <linkSegment id="3" parent="0" strtX="8340.0" strtY="3740.0" endX="8340.0" endY="3870.0" />
              <linkSegment id="15" parent="0" strtX="8340.0" strtY="3740.0" endX="8400.0" endY="3740.0" />
              <linkSegment id="5" parent="3" strtX="8340.0" strtY="3870.0" endX="8300.0" endY="3870.0" />
              <linkSegment id="17" parent="15" strtX="8400.0" strtY="3740.0" endX="8400.0" endY="3620.0" />
              <linkSegment id="19" parent="17" strtX="8400.0" strtY="3620.0" endX="8970.0" endY="3620.0" />
              <linkSegment id="9" parent="3" strtX="8340.0" strtY="3870.0" endX="8340.0" endY="3990.0" />
            </segments>
            <drops>
              <drop ref="*" connectStart="0" />
              <drop ref="190:7" connectEnd="11" />
              <drop ref="746:5" connectEnd="5" />
              <drop ref="748:5" connectEnd="19" />
            </drops>
          </linkBus>
          <linkBus labelX="15690.0" labelY="10020.0" labelDir="" src="5:3" >
            <drawStyle color="EX-pale-blue" style="solid" thick="regular" />
            <segments>
              <linkSegment id="0" strtX="8320.0" strtY="5200.0" />
              <linkSegment id="1" parent="0" strtX="8320.0" strtY="5200.0" endX="8320.0" endY="5180.0" />
              <linkSegment id="13" parent="28" strtX="8430.0" strtY="4790.0" endX="8510.0" endY="4790.0" />
              <linkSegment id="3" parent="1" strtX="8320.0" strtY="5180.0" endX="8370.0" endY="5180.0" />
              <linkSegment id="27" parent="17" strtX="8430.0" strtY="5000.0" endX="8430.0" endY="4910.0" />
              <linkSegment id="5" parent="1" strtX="8320.0" strtY="5180.0" endX="8270.0" endY="5180.0" />
              <linkSegment id="28" parent="27" strtX="8430.0" strtY="4910.0" endX="8430.0" endY="4790.0" />
              <linkSegment id="17" parent="9" strtX="8370.0" strtY="5000.0" endX="8430.0" endY="5000.0" />
              <linkSegment id="29" parent="27" strtX="8430.0" strtY="4910.0" endX="8510.0" endY="4910.0" />
              <linkSegment id="19" parent="17" strtX="8430.0" strtY="5000.0" endX="8510.0" endY="5000.0" />
              <linkSegment id="9" parent="3" strtX="8370.0" strtY="5180.0" endX="8370.0" endY="5000.0" />
            </segments>
            <drops>
              <drop ref="*" connectStart="0" />
              <drop ref="19:3" connectEnd="29" />
              <drop ref="28:3" connectEnd="13" />
              <drop ref="453:3" connectEnd="5" />
              <drop ref="454:3" connectEnd="19" />
            </drops>
          </linkBus>
          <linkBus labelX="15690.0" labelY="11200.0" labelDir="" src="5:5" >
            <drawStyle color="EX-pale-blue" style="solid" thick="regular" />
            <segments>
              <linkSegment id="0" strtX="8320.0" strtY="6380.0" />
              <linkSegment id="1" parent="0" strtX="8320.0" strtY="6380.0" endX="8320.0" endY="6360.0" />
              <linkSegment id="13" parent="28" strtX="8430.0" strtY="5970.0" endX="8510.0" endY="5970.0" />
              <linkSegment id="3" parent="1" strtX="8320.0" strtY="6360.0" endX="8370.0" endY="6360.0" />
              <linkSegment id="27" parent="17" strtX="8430.0" strtY="6180.0" endX="8430.0" endY="6090.0" />
              <linkSegment id="5" parent="1" strtX="8320.0" strtY="6360.0" endX="8270.0" endY="6360.0" />
              <linkSegment id="28" parent="27" strtX="8430.0" strtY="6090.0" endX="8430.0" endY="5970.0" />
              <linkSegment id="17" parent="9" strtX="8370.0" strtY="6180.0" endX="8430.0" endY="6180.0" />
              <linkSegment id="29" parent="27" strtX="8430.0" strtY="6090.0" endX="8510.0" endY="6090.0" />
              <linkSegment id="19" parent="17" strtX="8430.0" strtY="6180.0" endX="8510.0" endY="6180.0" />
              <linkSegment id="9" parent="3" strtX="8370.0" strtY="6360.0" endX="8370.0" endY="6180.0" />
            </segments>
            <drops>
              <drop ref="*" connectStart="0" />
              <drop ref="19:4" connectEnd="29" />
              <drop ref="28:4" connectEnd="13" />
              <drop ref="453:5" connectEnd="5" />
              <drop ref="454:4" connectEnd="19" />
            </drops>
          </linkBus>
          <linkBus labelX="15690.0" labelY="12440.0" labelDir="" src="5:6" >
            <drawStyle color="EX-pale-blue" style="solid" thick="regular" />
            <segments>
              <linkSegment id="0" strtX="8320.0" strtY="7620.0" />
              <linkSegment id="1" parent="0" strtX="8320.0" strtY="7620.0" endX="8320.0" endY="7600.0" />
              <linkSegment id="13" parent="28" strtX="8430.0" strtY="7210.0" endX="8510.0" endY="7210.0" />
              <linkSegment id="3" parent="1" strtX="8320.0" strtY="7600.0" endX="8370.0" endY="7600.0" />
              <linkSegment id="27" parent="17" strtX="8430.0" strtY="7420.0" endX="8430.0" endY="7330.0" />
              <linkSegment id="5" parent="1" strtX="8320.0" strtY="7600.0" endX="8270.0" endY="7600.0" />
              <linkSegment id="28" parent="27" strtX="8430.0" strtY="7330.0" endX="8430.0" endY="7210.0" />
              <linkSegment id="17" parent="9" strtX="8370.0" strtY="7420.0" endX="8430.0" endY="7420.0" />
              <linkSegment id="29" parent="27" strtX="8430.0" strtY="7330.0" endX="8510.0" endY="7330.0" />
              <linkSegment id="19" parent="17" strtX="8430.0" strtY="7420.0" endX="8510.0" endY="7420.0" />
              <linkSegment id="9" parent="3" strtX="8370.0" strtY="7600.0" endX="8370.0" endY="7420.0" />
            </segments>
            <drops>
              <drop ref="*" connectStart="0" />
              <drop ref="19:5" connectEnd="29" />
              <drop ref="28:5" connectEnd="13" />
              <drop ref="453:6" connectEnd="5" />
              <drop ref="454:5" connectEnd="19" />
            </drops>
          </linkBus>
          <linkBus labelX="15690.0" labelY="10020.0" labelDir="" src="108:5" >
            <drawStyle color="EX-pale-red-orange" style="solid" thick="regular" />
            <segments>
              <linkSegment id="0" strtX="8830.0" strtY="4980.0" />
              <linkSegment id="23" parent="26" strtX="8830.0" strtY="4900.0" endX="8880.0" endY="4900.0" />
              <linkSegment id="14" parent="0" strtX="8830.0" strtY="4980.0" endX="8830.0" endY="5090.0" />
              <linkSegment id="25" parent="0" strtX="8830.0" strtY="4980.0" endX="8830.0" endY="4950.0" />
              <linkSegment id="26" parent="25" strtX="8830.0" strtY="4950.0" endX="8830.0" endY="4900.0" />
              <linkSegment id="17" parent="25" strtX="8830.0" strtY="4950.0" endX="8780.0" endY="4950.0" />
              <linkSegment id="28" parent="31" strtX="8640.0" strtY="5140.0" endX="8390.0" endY="5140.0" />
              <linkSegment id="29" parent="28" strtX="8390.0" strtY="5140.0" endX="8390.0" endY="5280.0" />
              <linkSegment id="9" parent="29" strtX="8390.0" strtY="5280.0" endX="8260.0" endY="5280.0" />
              <linkSegment id="30" parent="14" strtX="8830.0" strtY="5090.0" endX="8640.0" endY="5090.0" />
              <linkSegment id="31" parent="30" strtX="8640.0" strtY="5090.0" endX="8640.0" endY="5140.0" />
            </segments>
            <drops>
              <drop ref="*" connectStart="0" />
              <drop ref="232:3" connectEnd="23" />
              <drop ref="482:3" connectEnd="17" />
              <drop ref="265:3" connectEnd="9" />
            </drops>
          </linkBus>
          <linkBus labelX="15690.0" labelY="11200.0" labelDir="" src="108:7" >
            <drawStyle color="EX-pale-red-orange" style="solid" thick="regular" />
            <segments>
              <linkSegment id="0" strtX="8830.0" strtY="6160.0" />
              <linkSegment id="23" parent="26" strtX="8830.0" strtY="6080.0" endX="8880.0" endY="6080.0" />
              <linkSegment id="14" parent="0" strtX="8830.0" strtY="6160.0" endX="8830.0" endY="6270.0" />
              <linkSegment id="25" parent="0" strtX="8830.0" strtY="6160.0" endX="8830.0" endY="6130.0" />
              <linkSegment id="26" parent="25" strtX="8830.0" strtY="6130.0" endX="8830.0" endY="6080.0" />
              <linkSegment id="17" parent="25" strtX="8830.0" strtY="6130.0" endX="8780.0" endY="6130.0" />
              <linkSegment id="28" parent="31" strtX="8640.0" strtY="6320.0" endX="8390.0" endY="6320.0" />
              <linkSegment id="29" parent="28" strtX="8390.0" strtY="6320.0" endX="8390.0" endY="6460.0" />
              <linkSegment id="9" parent="29" strtX="8390.0" strtY="6460.0" endX="8260.0" endY="6460.0" />
              <linkSegment id="30" parent="14" strtX="8830.0" strtY="6270.0" endX="8640.0" endY="6270.0" />
              <linkSegment id="31" parent="30" strtX="8640.0" strtY="6270.0" endX="8640.0" endY="6320.0" />
            </segments>
            <drops>
              <drop ref="*" connectStart="0" />
              <drop ref="232:5" connectEnd="23" />
              <drop ref="482:5" connectEnd="17" />
              <drop ref="265:5" connectEnd="9" />
            </drops>
          </linkBus>
          <linkBus labelX="15690.0" labelY="12440.0" labelDir="" src="108:8" >
            <drawStyle color="EX-pale-red-orange" style="solid" thick="regular" />
            <segments>
              <linkSegment id="0" strtX="8830.0" strtY="7400.0" />
              <linkSegment id="23" parent="26" strtX="8830.0" strtY="7320.0" endX="8880.0" endY="7320.0" />
              <linkSegment id="14" parent="0" strtX="8830.0" strtY="7400.0" endX="8830.0" endY="7510.0" />
              <linkSegment id="25" parent="0" strtX="8830.0" strtY="7400.0" endX="8830.0" endY="7370.0" />
              <linkSegment id="26" parent="25" strtX="8830.0" strtY="7370.0" endX="8830.0" endY="7320.0" />
              <linkSegment id="17" parent="25" strtX="8830.0" strtY="7370.0" endX="8780.0" endY="7370.0" />
              <linkSegment id="28" parent="31" strtX="8640.0" strtY="7560.0" endX="8390.0" endY="7560.0" />
              <linkSegment id="29" parent="28" strtX="8390.0" strtY="7560.0" endX="8390.0" endY="7700.0" />
              <linkSegment id="9" parent="29" strtX="8390.0" strtY="7700.0" endX="8260.0" endY="7700.0" />
              <linkSegment id="30" parent="14" strtX="8830.0" strtY="7510.0" endX="8640.0" endY="7510.0" />
              <linkSegment id="31" parent="30" strtX="8640.0" strtY="7510.0" endX="8640.0" endY="7560.0" />
            </segments>
            <drops>
              <drop ref="*" connectStart="0" />
              <drop ref="232:6" connectEnd="23" />
              <drop ref="482:6" connectEnd="17" />
              <drop ref="265:6" connectEnd="9" />
            </drops>
          </linkBus>
          <linkBus labelX="15710.0" labelY="8900.0" labelDir="" src="108:9" >
            <drawStyle color="EX-pale-red-orange" style="solid" thick="regular" />
            <segments>
              <linkSegment id="0" strtX="8850.0" strtY="3860.0" />
              <linkSegment id="23" parent="26" strtX="8850.0" strtY="3780.0" endX="8900.0" endY="3780.0" />
              <linkSegment id="14" parent="0" strtX="8850.0" strtY="3860.0" endX="8850.0" endY="3970.0" />
              <linkSegment id="25" parent="0" strtX="8850.0" strtY="3860.0" endX="8850.0" endY="3830.0" />
              <linkSegment id="26" parent="25" strtX="8850.0" strtY="3830.0" endX="8850.0" endY="3780.0" />
              <linkSegment id="17" parent="25" strtX="8850.0" strtY="3830.0" endX="8800.0" endY="3830.0" />
              <linkSegment id="28" parent="31" strtX="8660.0" strtY="4020.0" endX="8410.0" endY="4020.0" />
              <linkSegment id="29" parent="28" strtX="8410.0" strtY="4020.0" endX="8410.0" endY="4160.0" />
              <linkSegment id="9" parent="29" strtX="8410.0" strtY="4160.0" endX="8280.0" endY="4160.0" />
              <linkSegment id="30" parent="14" strtX="8850.0" strtY="3970.0" endX="8660.0" endY="3970.0" />
              <linkSegment id="31" parent="30" strtX="8660.0" strtY="3970.0" endX="8660.0" endY="4020.0" />
            </segments>
            <drops>
              <drop ref="*" connectStart="0" />
              <drop ref="232:7" connectEnd="23" />
              <drop ref="482:7" connectEnd="17" />
              <drop ref="265:7" connectEnd="9" />
            </drops>
          </linkBus>
          <linkBus labelX="15690.0" labelY="10020.0" labelDir="" src="78:5" >
            <drawStyle color="EX-pale-purple" style="solid" thick="regular" />
            <segments>
              <linkSegment id="0" strtX="8690.0" strtY="4840.0" />
              <linkSegment id="13" parent="0" strtX="8690.0" strtY="4840.0" endX="8690.0" endY="4700.0" />
              <linkSegment id="25" parent="0" strtX="8690.0" strtY="4840.0" endX="8690.0" endY="4950.0" />
              <linkSegment id="3" parent="13" strtX="8690.0" strtY="4700.0" endX="8370.0" endY="4700.0" />
              <linkSegment id="27" parent="25" strtX="8690.0" strtY="4950.0" endX="8770.0" endY="4950.0" />
              <linkSegment id="7" parent="3" strtX="8370.0" strtY="4700.0" endX="8370.0" endY="4980.0" />
              <linkSegment id="19" parent="3" strtX="8370.0" strtY="4700.0" endX="8370.0" endY="4320.0" />
              <linkSegment id="9" parent="7" strtX="8370.0" strtY="4980.0" endX="8270.0" endY="4980.0" />
              <linkSegment id="21" parent="19" strtX="8370.0" strtY="4320.0" endX="8230.0" endY="4320.0" />
            </segments>
            <drops>
              <drop ref="*" connectStart="0" />
              <drop ref="366:5" connectEnd="27" />
              <drop ref="786:1" connectEnd="21" />
              <drop ref="747:1" connectEnd="9" />
            </drops>
          </linkBus>
          <linkBus labelX="15690.0" labelY="11200.0" labelDir="" src="78:7" >
            <drawStyle color="EX-pale-purple" style="solid" thick="regular" />
            <segments>
              <linkSegment id="0" strtX="8690.0" strtY="6020.0" />
              <linkSegment id="13" parent="0" strtX="8690.0" strtY="6020.0" endX="8690.0" endY="5880.0" />
              <linkSegment id="25" parent="0" strtX="8690.0" strtY="6020.0" endX="8690.0" endY="6130.0" />
              <linkSegment id="3" parent="13" strtX="8690.0" strtY="5880.0" endX="8370.0" endY="5880.0" />
              <linkSegment id="27" parent="25" strtX="8690.0" strtY="6130.0" endX="8770.0" endY="6130.0" />
              <linkSegment id="7" parent="3" strtX="8370.0" strtY="5880.0" endX="8370.0" endY="6160.0" />
              <linkSegment id="19" parent="3" strtX="8370.0" strtY="5880.0" endX="8370.0" endY="5500.0" />
              <linkSegment id="9" parent="7" strtX="8370.0" strtY="6160.0" endX="8270.0" endY="6160.0" />
              <linkSegment id="21" parent="19" strtX="8370.0" strtY="5500.0" endX="8230.0" endY="5500.0" />
            </segments>
            <drops>
              <drop ref="*" connectStart="0" />
              <drop ref="366:7" connectEnd="27" />
              <drop ref="786:3" connectEnd="21" />
              <drop ref="747:3" connectEnd="9" />
            </drops>
          </linkBus>
          <linkBus labelX="15690.0" labelY="12440.0" labelDir="" src="78:8" >
            <drawStyle color="EX-pale-purple" style="solid" thick="regular" />
            <segments>
              <linkSegment id="0" strtX="8690.0" strtY="7260.0" />
              <linkSegment id="13" parent="0" strtX="8690.0" strtY="7260.0" endX="8690.0" endY="7120.0" />
              <linkSegment id="25" parent="0" strtX="8690.0" strtY="7260.0" endX="8690.0" endY="7370.0" />
              <linkSegment id="3" parent="13" strtX="8690.0" strtY="7120.0" endX="8370.0" endY="7120.0" />
              <linkSegment id="27" parent="25" strtX="8690.0" strtY="7370.0" endX="8770.0" endY="7370.0" />
              <linkSegment id="7" parent="3" strtX="8370.0" strtY="7120.0" endX="8370.0" endY="7400.0" />
              <linkSegment id="19" parent="3" strtX="8370.0" strtY="7120.0" endX="8370.0" endY="6740.0" />
              <linkSegment id="9" parent="7" strtX="8370.0" strtY="7400.0" endX="8270.0" endY="7400.0" />
              <linkSegment id="21" parent="19" strtX="8370.0" strtY="6740.0" endX="8230.0" endY="6740.0" />
            </segments>
            <drops>
              <drop ref="*" connectStart="0" />
              <drop ref="366:8" connectEnd="27" />
              <drop ref="786:4" connectEnd="21" />
              <drop ref="747:4" connectEnd="9" />
            </drops>
          </linkBus>
          <linkBus labelX="15710.0" labelY="8900.0" labelDir="" src="78:9" >
            <drawStyle color="EX-pale-purple" style="solid" thick="regular" />
            <segments>
              <linkSegment id="0" strtX="8710.0" strtY="3720.0" />
              <linkSegment id="13" parent="0" strtX="8710.0" strtY="3720.0" endX="8710.0" endY="3580.0" />
              <linkSegment id="25" parent="0" strtX="8710.0" strtY="3720.0" endX="8710.0" endY="3830.0" />
              <linkSegment id="3" parent="13" strtX="8710.0" strtY="3580.0" endX="8390.0" endY="3580.0" />
              <linkSegment id="27" parent="25" strtX="8710.0" strtY="3830.0" endX="8790.0" endY="3830.0" />
              <linkSegment id="7" parent="3" strtX="8390.0" strtY="3580.0" endX="8390.0" endY="3860.0" />
              <linkSegment id="19" parent="3" strtX="8390.0" strtY="3580.0" endX="8390.0" endY="3200.0" />
              <linkSegment id="9" parent="7" strtX="8390.0" strtY="3860.0" endX="8290.0" endY="3860.0" />
              <linkSegment id="21" parent="19" strtX="8390.0" strtY="3200.0" endX="8250.0" endY="3200.0" />
            </segments>
            <drops>
              <drop ref="*" connectStart="0" />
              <drop ref="366:9" connectEnd="27" />
              <drop ref="786:5" connectEnd="21" />
              <drop ref="747:5" connectEnd="9" />
            </drops>
          </linkBus>
          <linkBus labelX="15690.0" labelY="10020.0" labelDir="" src="18:3" >
            <drawStyle color="EX-dark-cyan" style="solid" thick="regular" />
            <segments>
              <linkSegment id="12" parent="6" strtX="8620.0" strtY="4780.0" endX="8550.0" endY="4780.0" />
              <linkSegment id="1" parent="18" strtX="8600.0" strtY="4930.0" endX="8620.0" endY="4930.0" />
              <linkSegment id="14" parent="6" strtX="8620.0" strtY="4780.0" endX="8920.0" endY="4780.0" />
              <linkSegment id="15" parent="16" strtX="8620.0" strtY="4960.0" endX="8740.0" endY="4960.0" />
              <linkSegment id="16" parent="1" strtX="8620.0" strtY="4930.0" endX="8620.0" endY="4960.0" />
              <linkSegment id="5" parent="17" strtX="8620.0" strtY="5120.0" endX="8240.0" endY="5120.0" />
              <linkSegment id="17" parent="16" strtX="8620.0" strtY="4960.0" endX="8620.0" endY="5120.0" />
              <linkSegment id="6" parent="1" strtX="8620.0" strtY="4930.0" endX="8620.0" endY="4780.0" />
              <linkSegment id="18" strtX="8600.0" strtY="4930.0" />
              <linkSegment id="19" parent="18" strtX="8600.0" strtY="4930.0" endX="8600.0" endY="4910.0" />
              <linkSegment id="20" parent="19" strtX="8600.0" strtY="4910.0" endX="8560.0" endY="4910.0" />
            </segments>
            <drops>
              <drop ref="*" connectStart="18" />
              <drop ref="480:3" connectEnd="15" />
              <drop ref="481:3" connectEnd="14" />
              <drop ref="451:3" connectEnd="5" />
              <drop ref="72:3" connectEnd="12" />
              <drop ref="37:3" connectEnd="20" />
            </drops>
          </linkBus>
          <linkBus labelX="15690.0" labelY="11200.0" labelDir="" src="18:4" >
            <drawStyle color="EX-dark-cyan" style="solid" thick="regular" />
            <segments>
              <linkSegment id="12" parent="6" strtX="8620.0" strtY="5960.0" endX="8550.0" endY="5960.0" />
              <linkSegment id="1" parent="18" strtX="8600.0" strtY="6110.0" endX="8620.0" endY="6110.0" />
              <linkSegment id="14" parent="6" strtX="8620.0" strtY="5960.0" endX="8920.0" endY="5960.0" />
              <linkSegment id="15" parent="16" strtX="8620.0" strtY="6140.0" endX="8740.0" endY="6140.0" />
              <linkSegment id="16" parent="1" strtX="8620.0" strtY="6110.0" endX="8620.0" endY="6140.0" />
              <linkSegment id="5" parent="17" strtX="8620.0" strtY="6300.0" endX="8240.0" endY="6300.0" />
              <linkSegment id="17" parent="16" strtX="8620.0" strtY="6140.0" endX="8620.0" endY="6300.0" />
              <linkSegment id="6" parent="1" strtX="8620.0" strtY="6110.0" endX="8620.0" endY="5960.0" />
              <linkSegment id="18" strtX="8600.0" strtY="6110.0" />
              <linkSegment id="19" parent="18" strtX="8600.0" strtY="6110.0" endX="8600.0" endY="6090.0" />
              <linkSegment id="20" parent="19" strtX="8600.0" strtY="6090.0" endX="8560.0" endY="6090.0" />
            </segments>
            <drops>
              <drop ref="*" connectStart="18" />
              <drop ref="480:4" connectEnd="15" />
              <drop ref="481:4" connectEnd="14" />
              <drop ref="451:4" connectEnd="5" />
              <drop ref="72:4" connectEnd="12" />
              <drop ref="37:4" connectEnd="20" />
            </drops>
          </linkBus>
          <linkBus labelX="15690.0" labelY="12440.0" labelDir="" src="18:5" >
            <drawStyle color="EX-dark-cyan" style="solid" thick="regular" />
            <segments>
              <linkSegment id="12" parent="6" strtX="8620.0" strtY="7200.0" endX="8550.0" endY="7200.0" />
              <linkSegment id="1" parent="18" strtX="8600.0" strtY="7350.0" endX="8620.0" endY="7350.0" />
              <linkSegment id="14" parent="6" strtX="8620.0" strtY="7200.0" endX="8920.0" endY="7200.0" />
              <linkSegment id="15" parent="16" strtX="8620.0" strtY="7380.0" endX="8740.0" endY="7380.0" />
              <linkSegment id="16" parent="1" strtX="8620.0" strtY="7350.0" endX="8620.0" endY="7380.0" />
              <linkSegment id="5" parent="17" strtX="8620.0" strtY="7540.0" endX="8240.0" endY="7540.0" />
              <linkSegment id="17" parent="16" strtX="8620.0" strtY="7380.0" endX="8620.0" endY="7540.0" />
              <linkSegment id="6" parent="1" strtX="8620.0" strtY="7350.0" endX="8620.0" endY="7200.0" />
              <linkSegment id="18" strtX="8600.0" strtY="7350.0" />
              <linkSegment id="19" parent="18" strtX="8600.0" strtY="7350.0" endX="8600.0" endY="7330.0" />
              <linkSegment id="20" parent="19" strtX="8600.0" strtY="7330.0" endX="8560.0" endY="7330.0" />
            </segments>
            <drops>
              <drop ref="*" connectStart="18" />
              <drop ref="480:5" connectEnd="15" />
              <drop ref="481:5" connectEnd="14" />
              <drop ref="451:5" connectEnd="5" />
              <drop ref="72:5" connectEnd="12" />
              <drop ref="37:5" connectEnd="20" />
            </drops>
          </linkBus>
          <linkBus labelX="15690.0" labelY="10020.0" labelDir="" src="0:3" >
            <drawStyle color="EX-blue" style="solid" thick="regular" />
            <segments>
              <linkSegment id="11" parent="3" strtX="8630.0" strtY="5000.0" endX="8530.0" endY="5000.0" />
              <linkSegment id="55" parent="37" strtX="8350.0" strtY="4680.0" endX="8260.0" endY="4680.0" />
              <linkSegment id="23" parent="21" strtX="8380.0" strtY="5130.0" endX="8380.0" endY="5270.0" />
              <linkSegment id="56" parent="58" strtX="8600.0" strtY="4820.0" endX="8600.0" endY="4800.0" />
              <linkSegment id="57" parent="56" strtX="8600.0" strtY="4800.0" endX="8560.0" endY="4800.0" />
              <linkSegment id="25" parent="23" strtX="8380.0" strtY="5270.0" endX="8240.0" endY="5270.0" />
              <linkSegment id="58" strtX="8600.0" strtY="4820.0" />
              <linkSegment id="37" parent="51" strtX="8630.0" strtY="4680.0" endX="8350.0" endY="4680.0" />
              <linkSegment id="29" parent="21" strtX="8380.0" strtY="5130.0" endX="8250.0" endY="5130.0" />
              <linkSegment id="0" parent="58" strtX="8600.0" strtY="4820.0" endX="8630.0" endY="4820.0" />
              <linkSegment id="3" parent="53" strtX="8630.0" strtY="4900.0" endX="8630.0" endY="5000.0" />
              <linkSegment id="7" parent="3" strtX="8630.0" strtY="5000.0" endX="8630.0" endY="5130.0" />
              <linkSegment id="51" parent="0" strtX="8630.0" strtY="4820.0" endX="8630.0" endY="4680.0" />
              <linkSegment id="41" parent="37" strtX="8350.0" strtY="4680.0" endX="8350.0" endY="4530.0" />
              <linkSegment id="53" parent="0" strtX="8630.0" strtY="4820.0" endX="8630.0" endY="4900.0" />
              <linkSegment id="54" parent="53" strtX="8630.0" strtY="4900.0" endX="8530.0" endY="4900.0" />
              <linkSegment id="21" parent="7" strtX="8630.0" strtY="5130.0" endX="8380.0" endY="5130.0" />
              <linkSegment id="43" parent="41" strtX="8350.0" strtY="4530.0" endX="8250.0" endY="4530.0" />
            </segments>
            <drops>
              <drop ref="*" connectStart="58" />
              <drop ref="54:3" connectEnd="29" />
              <drop ref="55:3" connectEnd="54" />
              <drop ref="452:3" connectEnd="57" />
              <drop ref="530:4" connectEnd="43" />
              <drop ref="531:4" connectEnd="55" />
              <drop ref="455:3" connectEnd="11" />
              <drop ref="533:3" connectEnd="25" />
            </drops>
          </linkBus>
          <linkBus labelX="15690.0" labelY="11200.0" labelDir="" src="0:4" >
            <drawStyle color="EX-blue" style="solid" thick="regular" />
            <segments>
              <linkSegment id="11" parent="3" strtX="8630.0" strtY="6180.0" endX="8530.0" endY="6180.0" />
              <linkSegment id="55" parent="37" strtX="8350.0" strtY="5860.0" endX="8260.0" endY="5860.0" />
              <linkSegment id="23" parent="21" strtX="8380.0" strtY="6310.0" endX="8380.0" endY="6450.0" />
              <linkSegment id="56" parent="58" strtX="8600.0" strtY="6000.0" endX="8600.0" endY="5980.0" />
              <linkSegment id="57" parent="56" strtX="8600.0" strtY="5980.0" endX="8560.0" endY="5980.0" />
              <linkSegment id="25" parent="23" strtX="8380.0" strtY="6450.0" endX="8240.0" endY="6450.0" />
              <linkSegment id="58" strtX="8600.0" strtY="6000.0" />
              <linkSegment id="37" parent="51" strtX="8630.0" strtY="5860.0" endX="8350.0" endY="5860.0" />
              <linkSegment id="29" parent="21" strtX="8380.0" strtY="6310.0" endX="8250.0" endY="6310.0" />
              <linkSegment id="0" parent="58" strtX="8600.0" strtY="6000.0" endX="8630.0" endY="6000.0" />
              <linkSegment id="3" parent="53" strtX="8630.0" strtY="6080.0" endX="8630.0" endY="6180.0" />
              <linkSegment id="7" parent="3" strtX="8630.0" strtY="6180.0" endX="8630.0" endY="6310.0" />
              <linkSegment id="51" parent="0" strtX="8630.0" strtY="6000.0" endX="8630.0" endY="5860.0" />
              <linkSegment id="41" parent="37" strtX="8350.0" strtY="5860.0" endX="8350.0" endY="5710.0" />
              <linkSegment id="53" parent="0" strtX="8630.0" strtY="6000.0" endX="8630.0" endY="6080.0" />
              <linkSegment id="54" parent="53" strtX="8630.0" strtY="6080.0" endX="8530.0" endY="6080.0" />
              <linkSegment id="21" parent="7" strtX="8630.0" strtY="6310.0" endX="8380.0" endY="6310.0" />
              <linkSegment id="43" parent="41" strtX="8350.0" strtY="5710.0" endX="8250.0" endY="5710.0" />
            </segments>
            <drops>
              <drop ref="*" connectStart="58" />
              <drop ref="54:4" connectEnd="29" />
              <drop ref="55:4" connectEnd="54" />
              <drop ref="452:4" connectEnd="57" />
              <drop ref="530:5" connectEnd="43" />
              <drop ref="531:5" connectEnd="55" />
              <drop ref="455:4" connectEnd="11" />
              <drop ref="533:4" connectEnd="25" />
            </drops>
          </linkBus>
          <linkBus labelX="15690.0" labelY="12440.0" labelDir="" src="0:5" >
            <drawStyle color="EX-blue" style="solid" thick="regular" />
            <segments>
              <linkSegment id="11" parent="3" strtX="8630.0" strtY="7420.0" endX="8530.0" endY="7420.0" />
              <linkSegment id="55" parent="37" strtX="8350.0" strtY="7100.0" endX="8260.0" endY="7100.0" />
              <linkSegment id="23" parent="21" strtX="8380.0" strtY="7550.0" endX="8380.0" endY="7690.0" />
              <linkSegment id="56" parent="58" strtX="8600.0" strtY="7240.0" endX="8600.0" endY="7220.0" />
              <linkSegment id="57" parent="56" strtX="8600.0" strtY="7220.0" endX="8560.0" endY="7220.0" />
              <linkSegment id="25" parent="23" strtX="8380.0" strtY="7690.0" endX="8240.0" endY="7690.0" />
              <linkSegment id="58" strtX="8600.0" strtY="7240.0" />
              <linkSegment id="37" parent="51" strtX="8630.0" strtY="7100.0" endX="8350.0" endY="7100.0" />
              <linkSegment id="29" parent="21" strtX="8380.0" strtY="7550.0" endX="8250.0" endY="7550.0" />
              <linkSegment id="0" parent="58" strtX="8600.0" strtY="7240.0" endX="8630.0" endY="7240.0" />
              <linkSegment id="3" parent="53" strtX="8630.0" strtY="7320.0" endX="8630.0" endY="7420.0" />
              <linkSegment id="7" parent="3" strtX="8630.0" strtY="7420.0" endX="8630.0" endY="7550.0" />
              <linkSegment id="51" parent="0" strtX="8630.0" strtY="7240.0" endX="8630.0" endY="7100.0" />
              <linkSegment id="41" parent="37" strtX="8350.0" strtY="7100.0" endX="8350.0" endY="6950.0" />
              <linkSegment id="53" parent="0" strtX="8630.0" strtY="7240.0" endX="8630.0" endY="7320.0" />
              <linkSegment id="54" parent="53" strtX="8630.0" strtY="7320.0" endX="8530.0" endY="7320.0" />
              <linkSegment id="21" parent="7" strtX="8630.0" strtY="7550.0" endX="8380.0" endY="7550.0" />
              <linkSegment id="43" parent="41" strtX="8350.0" strtY="6950.0" endX="8250.0" endY="6950.0" />
            </segments>
            <drops>
              <drop ref="*" connectStart="58" />
              <drop ref="54:5" connectEnd="29" />
              <drop ref="55:5" connectEnd="54" />
              <drop ref="452:5" connectEnd="57" />
              <drop ref="530:6" connectEnd="43" />
              <drop ref="531:6" connectEnd="55" />
              <drop ref="455:5" connectEnd="11" />
              <drop ref="533:5" connectEnd="25" />
            </drops>
          </linkBus>
          <linkBus labelX="15710.0" labelY="8900.0" labelDir="" src="5:7" >
            <drawStyle color="EX-pale-blue" style="solid" thick="regular" />
            <segments>
              <linkSegment id="0" strtX="8340.0" strtY="4080.0" />
              <linkSegment id="1" parent="0" strtX="8340.0" strtY="4080.0" endX="8340.0" endY="4060.0" />
              <linkSegment id="5" parent="1" strtX="8340.0" strtY="4060.0" endX="8290.0" endY="4060.0" />
            </segments>
            <drops>
              <drop ref="*" connectStart="0" />
              <drop ref="453:7" connectEnd="5" />
            </drops>
          </linkBus>
          <linkBus labelX="15690.0" labelY="10020.0" labelDir="" src="11:1" >
            <drawStyle color="EX-pure-blue" style="solid" thick="regular" />
            <segments>
              <linkSegment id="44" parent="43" strtX="8140.0" strtY="5170.0" endX="8140.0" endY="5290.0" />
              <linkSegment id="14" parent="36" strtX="8140.0" strtY="4430.0" endX="8140.0" endY="4340.0" />
              <linkSegment id="36" parent="39" strtX="8140.0" strtY="4560.0" endX="8140.0" endY="4430.0" />
              <linkSegment id="15" parent="36" strtX="8140.0" strtY="4430.0" endX="8220.0" endY="4430.0" />
              <linkSegment id="37" parent="39" strtX="8140.0" strtY="4560.0" endX="8210.0" endY="4560.0" />
              <linkSegment id="39" parent="3" strtX="8140.0" strtY="4660.0" endX="8140.0" endY="4560.0" />
              <linkSegment id="0" strtX="8140.0" strtY="5100.0" />
              <linkSegment id="3" parent="0" strtX="8140.0" strtY="5100.0" endX="8140.0" endY="4660.0" />
              <linkSegment id="9" parent="14" strtX="8140.0" strtY="4340.0" endX="8220.0" endY="4340.0" />
              <linkSegment id="40" parent="3" strtX="8140.0" strtY="4660.0" endX="8220.0" endY="4660.0" />
              <linkSegment id="31" parent="43" strtX="8140.0" strtY="5170.0" endX="8220.0" endY="5170.0" />
              <linkSegment id="42" parent="44" strtX="8140.0" strtY="5290.0" endX="8220.0" endY="5290.0" />
              <linkSegment id="43" parent="0" strtX="8140.0" strtY="5100.0" endX="8140.0" endY="5170.0" />
            </segments>
            <drops>
              <drop ref="*" connectStart="0" />
              <drop ref="519:1" connectEnd="40" />
              <drop ref="520:1" connectEnd="37" />
              <drop ref="729:1" connectEnd="9" />
              <drop ref="456:1" connectEnd="42" />
              <drop ref="457:1" connectEnd="31" />
              <drop ref="787:1" connectEnd="15" />
            </drops>
          </linkBus>
          <linkBus labelX="15690.0" labelY="11200.0" labelDir="" src="11:3" >
            <drawStyle color="EX-pure-blue" style="solid" thick="regular" />
            <segments>
              <linkSegment id="44" parent="43" strtX="8140.0" strtY="6350.0" endX="8140.0" endY="6470.0" />
              <linkSegment id="14" parent="36" strtX="8140.0" strtY="5610.0" endX="8140.0" endY="5520.0" />
              <linkSegment id="36" parent="39" strtX="8140.0" strtY="5740.0" endX="8140.0" endY="5610.0" />
              <linkSegment id="15" parent="36" strtX="8140.0" strtY="5610.0" endX="8220.0" endY="5610.0" />
              <linkSegment id="37" parent="39" strtX="8140.0" strtY="5740.0" endX="8210.0" endY="5740.0" />
              <linkSegment id="39" parent="3" strtX="8140.0" strtY="5840.0" endX="8140.0" endY="5740.0" />
              <linkSegment id="0" strtX="8140.0" strtY="6280.0" />
              <linkSegment id="3" parent="0" strtX="8140.0" strtY="6280.0" endX="8140.0" endY="5840.0" />
              <linkSegment id="9" parent="14" strtX="8140.0" strtY="5520.0" endX="8220.0" endY="5520.0" />
              <linkSegment id="40" parent="3" strtX="8140.0" strtY="5840.0" endX="8220.0" endY="5840.0" />
              <linkSegment id="31" parent="43" strtX="8140.0" strtY="6350.0" endX="8220.0" endY="6350.0" />
              <linkSegment id="42" parent="44" strtX="8140.0" strtY="6470.0" endX="8220.0" endY="6470.0" />
              <linkSegment id="43" parent="0" strtX="8140.0" strtY="6280.0" endX="8140.0" endY="6350.0" />
            </segments>
            <drops>
              <drop ref="*" connectStart="0" />
              <drop ref="519:3" connectEnd="40" />
              <drop ref="520:3" connectEnd="37" />
              <drop ref="729:3" connectEnd="9" />
              <drop ref="456:3" connectEnd="42" />
              <drop ref="457:3" connectEnd="31" />
              <drop ref="787:3" connectEnd="15" />
            </drops>
          </linkBus>
          <linkBus labelX="15690.0" labelY="12440.0" labelDir="" src="11:4" >
            <drawStyle color="EX-pure-blue" style="solid" thick="regular" />
            <segments>
              <linkSegment id="44" parent="43" strtX="8140.0" strtY="7590.0" endX="8140.0" endY="7710.0" />
              <linkSegment id="14" parent="36" strtX="8140.0" strtY="6850.0" endX="8140.0" endY="6760.0" />
              <linkSegment id="36" parent="39" strtX="8140.0" strtY="6980.0" endX="8140.0" endY="6850.0" />
              <linkSegment id="15" parent="36" strtX="8140.0" strtY="6850.0" endX="8220.0" endY="6850.0" />
              <linkSegment id="37" parent="39" strtX="8140.0" strtY="6980.0" endX="8210.0" endY="6980.0" />
              <linkSegment id="39" parent="3" strtX="8140.0" strtY="7080.0" endX="8140.0" endY="6980.0" />
              <linkSegment id="0" strtX="8140.0" strtY="7520.0" />
              <linkSegment id="3" parent="0" strtX="8140.0" strtY="7520.0" endX="8140.0" endY="7080.0" />
              <linkSegment id="9" parent="14" strtX="8140.0" strtY="6760.0" endX="8220.0" endY="6760.0" />
              <linkSegment id="40" parent="3" strtX="8140.0" strtY="7080.0" endX="8220.0" endY="7080.0" />
              <linkSegment id="31" parent="43" strtX="8140.0" strtY="7590.0" endX="8220.0" endY="7590.0" />
              <linkSegment id="42" parent="44" strtX="8140.0" strtY="7710.0" endX="8220.0" endY="7710.0" />
              <linkSegment id="43" parent="0" strtX="8140.0" strtY="7520.0" endX="8140.0" endY="7590.0" />
            </segments>
            <drops>
              <drop ref="*" connectStart="0" />
              <drop ref="519:4" connectEnd="40" />
              <drop ref="520:4" connectEnd="37" />
              <drop ref="729:4" connectEnd="9" />
              <drop ref="456:4" connectEnd="42" />
              <drop ref="457:4" connectEnd="31" />
              <drop ref="787:4" connectEnd="15" />
            </drops>
          </linkBus>
          <linkBus labelX="15710.0" labelY="8900.0" labelDir="" src="11:5" >
            <drawStyle color="EX-pure-blue" style="solid" thick="regular" />
            <segments>
              <linkSegment id="44" parent="43" strtX="8160.0" strtY="4050.0" endX="8160.0" endY="4170.0" />
              <linkSegment id="14" parent="36" strtX="8160.0" strtY="3310.0" endX="8160.0" endY="3220.0" />
              <linkSegment id="36" parent="39" strtX="8160.0" strtY="3440.0" endX="8160.0" endY="3310.0" />
              <linkSegment id="15" parent="36" strtX="8160.0" strtY="3310.0" endX="8240.0" endY="3310.0" />
              <linkSegment id="37" parent="39" strtX="8160.0" strtY="3440.0" endX="8230.0" endY="3440.0" />
              <linkSegment id="39" parent="3" strtX="8160.0" strtY="3540.0" endX="8160.0" endY="3440.0" />
              <linkSegment id="0" strtX="8160.0" strtY="3980.0" />
              <linkSegment id="3" parent="0" strtX="8160.0" strtY="3980.0" endX="8160.0" endY="3540.0" />
              <linkSegment id="9" parent="14" strtX="8160.0" strtY="3220.0" endX="8240.0" endY="3220.0" />
              <linkSegment id="40" parent="3" strtX="8160.0" strtY="3540.0" endX="8240.0" endY="3540.0" />
              <linkSegment id="31" parent="43" strtX="8160.0" strtY="4050.0" endX="8240.0" endY="4050.0" />
              <linkSegment id="42" parent="44" strtX="8160.0" strtY="4170.0" endX="8240.0" endY="4170.0" />
              <linkSegment id="43" parent="0" strtX="8160.0" strtY="3980.0" endX="8160.0" endY="4050.0" />
            </segments>
            <drops>
              <drop ref="*" connectStart="0" />
              <drop ref="519:5" connectEnd="40" />
              <drop ref="520:5" connectEnd="37" />
              <drop ref="729:5" connectEnd="9" />
              <drop ref="456:5" connectEnd="42" />
              <drop ref="457:5" connectEnd="31" />
              <drop ref="787:5" connectEnd="15" />
            </drops>
          </linkBus>
          <linkBus labelX="15690.0" labelY="10020.0" labelDir="" src="243:4" >
            <drawStyle color="EX-pale-magenta" style="solid" thick="regular" />
            <segments>
            </segments>
            <drops>
              <drop ref="*" />
              <drop ref="493:3" />
            </drops>
          </linkBus>
          <linkBus labelX="15690.0" labelY="11200.0" labelDir="" src="243:6" >
            <drawStyle color="EX-pale-magenta" style="solid" thick="regular" />
            <segments>
            </segments>
            <drops>
              <drop ref="*" />
              <drop ref="493:5" />
            </drops>
          </linkBus>
          <linkBus labelX="15690.0" labelY="12440.0" labelDir="" src="243:7" >
            <drawStyle color="EX-pale-magenta" style="solid" thick="regular" />
            <segments>
            </segments>
            <drops>
              <drop ref="*" />
              <drop ref="493:6" />
            </drops>
          </linkBus>
          <linkBus labelX="15710.0" labelY="8900.0" labelDir="" src="243:8" >
            <drawStyle color="EX-pale-magenta" style="solid" thick="regular" />
            <segments>
            </segments>
            <drops>
              <drop ref="*" />
              <drop ref="493:7" />
            </drops>
          </linkBus>
          <linkBus labelX="15690.0" labelY="11200.0" labelDir="" src="486:3" >
            <drawStyle color="EX-dark-green" style="solid" thick="regular" />
            <segments>
              <linkSegment id="44" parent="46" strtX="8670.0" strtY="6330.0" endX="8400.0" endY="6330.0" />
              <linkSegment id="11" parent="9" strtX="8400.0" strtY="6470.0" endX="8270.0" endY="6470.0" />
              <linkSegment id="33" parent="49" strtX="8670.0" strtY="5980.0" endX="8900.0" endY="5980.0" />
              <linkSegment id="0" strtX="8690.0" strtY="6330.0" />
              <linkSegment id="46" parent="0" strtX="8690.0" strtY="6330.0" endX="8670.0" endY="6330.0" />
              <linkSegment id="48" parent="15" strtX="8690.0" strtY="6310.0" endX="8740.0" endY="6310.0" />
              <linkSegment id="15" parent="0" strtX="8690.0" strtY="6330.0" endX="8690.0" endY="6310.0" />
              <linkSegment id="49" parent="46" strtX="8670.0" strtY="6330.0" endX="8670.0" endY="5980.0" />
              <linkSegment id="9" parent="44" strtX="8400.0" strtY="6330.0" endX="8400.0" endY="6470.0" />
              <linkSegment id="41" parent="21" strtX="8670.0" strtY="6420.0" endX="8700.0" endY="6420.0" />
              <linkSegment id="21" parent="46" strtX="8670.0" strtY="6330.0" endX="8670.0" endY="6420.0" />
            </segments>
            <drops>
              <drop ref="*" connectStart="0" />
              <drop ref="564:3" connectEnd="41" />
              <drop ref="500:3" connectEnd="33" />
              <drop ref="788:1" connectEnd="48" />
              <drop ref="505:3" connectEnd="11" />
            </drops>
          </linkBus>
          <linkBus labelX="15690.0" labelY="12440.0" labelDir="" src="486:4" >
            <drawStyle color="EX-dark-green" style="solid" thick="regular" />
            <segments>
              <linkSegment id="44" parent="46" strtX="8670.0" strtY="7570.0" endX="8400.0" endY="7570.0" />
              <linkSegment id="11" parent="9" strtX="8400.0" strtY="7710.0" endX="8270.0" endY="7710.0" />
              <linkSegment id="33" parent="49" strtX="8670.0" strtY="7220.0" endX="8900.0" endY="7220.0" />
              <linkSegment id="0" strtX="8690.0" strtY="7570.0" />
              <linkSegment id="46" parent="0" strtX="8690.0" strtY="7570.0" endX="8670.0" endY="7570.0" />
              <linkSegment id="48" parent="15" strtX="8690.0" strtY="7550.0" endX="8740.0" endY="7550.0" />
              <linkSegment id="15" parent="0" strtX="8690.0" strtY="7570.0" endX="8690.0" endY="7550.0" />
              <linkSegment id="49" parent="46" strtX="8670.0" strtY="7570.0" endX="8670.0" endY="7220.0" />
              <linkSegment id="9" parent="44" strtX="8400.0" strtY="7570.0" endX="8400.0" endY="7710.0" />
              <linkSegment id="41" parent="21" strtX="8670.0" strtY="7660.0" endX="8700.0" endY="7660.0" />
              <linkSegment id="21" parent="46" strtX="8670.0" strtY="7570.0" endX="8670.0" endY="7660.0" />
            </segments>
            <drops>
              <drop ref="*" connectStart="0" />
              <drop ref="564:4" connectEnd="41" />
              <drop ref="500:4" connectEnd="33" />
              <drop ref="788:2" connectEnd="48" />
              <drop ref="505:4" connectEnd="11" />
            </drops>
          </linkBus>
          <linkBus labelX="15690.0" labelY="10020.0" labelDir="" src="486:5" >
            <drawStyle color="EX-dark-green" style="solid" thick="regular" />
            <segments>
              <linkSegment id="44" parent="46" strtX="8670.0" strtY="5150.0" endX="8400.0" endY="5150.0" />
              <linkSegment id="11" parent="9" strtX="8400.0" strtY="5290.0" endX="8270.0" endY="5290.0" />
              <linkSegment id="33" parent="49" strtX="8670.0" strtY="4800.0" endX="8900.0" endY="4800.0" />
              <linkSegment id="0" strtX="8690.0" strtY="5150.0" />
              <linkSegment id="46" parent="0" strtX="8690.0" strtY="5150.0" endX="8670.0" endY="5150.0" />
              <linkSegment id="48" parent="15" strtX="8690.0" strtY="5130.0" endX="8740.0" endY="5130.0" />
              <linkSegment id="15" parent="0" strtX="8690.0" strtY="5150.0" endX="8690.0" endY="5130.0" />
              <linkSegment id="49" parent="46" strtX="8670.0" strtY="5150.0" endX="8670.0" endY="4800.0" />
              <linkSegment id="9" parent="44" strtX="8400.0" strtY="5150.0" endX="8400.0" endY="5290.0" />
            </segments>
            <drops>
              <drop ref="*" connectStart="0" />
              <drop ref="500:5" connectEnd="33" />
              <drop ref="788:3" connectEnd="48" />
              <drop ref="505:5" connectEnd="11" />
            </drops>
          </linkBus>
          <linkBus labelX="15690.0" labelY="10020.0" labelDir="" src="510:1" >
            <drawStyle color="black" style="solid" thick="regular" />
            <segments>
              <linkSegment id="0" strtX="8230.0" strtY="4820.0" />
            </segments>
            <drops>
              <drop ref="*" connectStart="0" />
              <drop ref="511:1" connectStart="0" />
            </drops>
          </linkBus>
          <linkBus labelX="15690.0" labelY="11200.0" labelDir="" src="510:3" >
            <drawStyle color="black" style="solid" thick="regular" />
            <segments>
              <linkSegment id="0" strtX="8230.0" strtY="6000.0" />
            </segments>
            <drops>
              <drop ref="*" connectStart="0" />
              <drop ref="511:3" connectStart="0" />
            </drops>
          </linkBus>
          <linkBus labelX="15690.0" labelY="12440.0" labelDir="" src="510:4" >
            <drawStyle color="black" style="solid" thick="regular" />
            <segments>
              <linkSegment id="0" strtX="8230.0" strtY="7240.0" />
            </segments>
            <drops>
              <drop ref="*" connectStart="0" />
              <drop ref="511:4" connectStart="0" />
            </drops>
          </linkBus>
          <linkBus labelX="15710.0" labelY="8900.0" labelDir="" src="510:5" >
            <drawStyle color="black" style="solid" thick="regular" />
            <segments>
              <linkSegment id="0" strtX="8250.0" strtY="3700.0" />
            </segments>
            <drops>
              <drop ref="*" connectStart="0" />
              <drop ref="511:5" connectStart="0" />
            </drops>
          </linkBus>
          <linkBus labelX="15690.0" labelY="10020.0" labelDir="" src="492:3" >
            <drawStyle color="EX-pale-blue-magenta" style="solid" thick="regular" />
            <segments>
              <linkSegment id="0" strtX="8980.0" strtY="5100.0" />
              <linkSegment id="23" parent="46" strtX="8680.0" strtY="5100.0" endX="8680.0" endY="4970.0" />
              <linkSegment id="24" parent="23" strtX="8680.0" strtY="4970.0" endX="8680.0" endY="4760.0" />
              <linkSegment id="46" parent="47" strtX="8760.0" strtY="5100.0" endX="8680.0" endY="5100.0" />
              <linkSegment id="35" parent="29" strtX="8680.0" strtY="4690.0" endX="8360.0" endY="4690.0" />
              <linkSegment id="25" parent="23" strtX="8680.0" strtY="4970.0" endX="8730.0" endY="4970.0" />
              <linkSegment id="47" parent="0" strtX="8980.0" strtY="5100.0" endX="8760.0" endY="5100.0" />
              <linkSegment id="36" parent="35" strtX="8360.0" strtY="4690.0" endX="8270.0" endY="4690.0" />
              <linkSegment id="37" parent="35" strtX="8360.0" strtY="4690.0" endX="8360.0" endY="4520.0" />
              <linkSegment id="39" parent="37" strtX="8360.0" strtY="4520.0" endX="8240.0" endY="4520.0" />
              <linkSegment id="29" parent="24" strtX="8680.0" strtY="4760.0" endX="8680.0" endY="4690.0" />
              <linkSegment id="19" parent="24" strtX="8680.0" strtY="4760.0" endX="8540.0" endY="4760.0" />
            </segments>
            <drops>
              <drop ref="*" connectStart="0" />
              <drop ref="558:5" connectEnd="47" />
              <drop ref="562:4" connectEnd="25" />
              <drop ref="525:4" connectEnd="19" />
              <drop ref="526:4" connectEnd="36" />
              <drop ref="527:4" connectEnd="39" />
            </drops>
          </linkBus>
          <linkBus labelX="15690.0" labelY="11200.0" labelDir="" src="492:5" >
            <drawStyle color="EX-pale-blue-magenta" style="solid" thick="regular" />
            <segments>
              <linkSegment id="23" parent="46" strtX="8680.0" strtY="6280.0" endX="8680.0" endY="6150.0" />
              <linkSegment id="24" parent="23" strtX="8680.0" strtY="6150.0" endX="8680.0" endY="5940.0" />
              <linkSegment id="46" parent="48" strtX="8760.0" strtY="6280.0" endX="8680.0" endY="6280.0" />
              <linkSegment id="35" parent="29" strtX="8680.0" strtY="5870.0" endX="8360.0" endY="5870.0" />
              <linkSegment id="25" parent="23" strtX="8680.0" strtY="6150.0" endX="8730.0" endY="6150.0" />
              <linkSegment id="47" parent="0" strtX="8980.0" strtY="6280.0" endX="8880.0" endY="6280.0" />
              <linkSegment id="36" parent="35" strtX="8360.0" strtY="5870.0" endX="8270.0" endY="5870.0" />
              <linkSegment id="48" parent="47" strtX="8880.0" strtY="6280.0" endX="8760.0" endY="6280.0" />
              <linkSegment id="37" parent="35" strtX="8360.0" strtY="5870.0" endX="8360.0" endY="5700.0" />
              <linkSegment id="39" parent="37" strtX="8360.0" strtY="5700.0" endX="8240.0" endY="5700.0" />
              <linkSegment id="29" parent="24" strtX="8680.0" strtY="5940.0" endX="8680.0" endY="5870.0" />
              <linkSegment id="19" parent="24" strtX="8680.0" strtY="5940.0" endX="8540.0" endY="5940.0" />
              <linkSegment id="0" strtX="8980.0" strtY="6280.0" />
            </segments>
            <drops>
              <drop ref="*" connectStart="0" />
              <drop ref="557:3" connectEnd="47" />
              <drop ref="558:3" connectEnd="48" />
              <drop ref="562:6" connectEnd="25" />
              <drop ref="525:5" connectEnd="19" />
              <drop ref="526:6" connectEnd="36" />
              <drop ref="527:6" connectEnd="39" />
            </drops>
          </linkBus>
          <linkBus labelX="15690.0" labelY="12440.0" labelDir="" src="492:6" >
            <drawStyle color="EX-pale-blue-magenta" style="solid" thick="regular" />
            <segments>
              <linkSegment id="23" parent="46" strtX="8680.0" strtY="7520.0" endX="8680.0" endY="7390.0" />
              <linkSegment id="24" parent="23" strtX="8680.0" strtY="7390.0" endX="8680.0" endY="7180.0" />
              <linkSegment id="46" parent="48" strtX="8760.0" strtY="7520.0" endX="8680.0" endY="7520.0" />
              <linkSegment id="35" parent="29" strtX="8680.0" strtY="7110.0" endX="8360.0" endY="7110.0" />
              <linkSegment id="25" parent="23" strtX="8680.0" strtY="7390.0" endX="8730.0" endY="7390.0" />
              <linkSegment id="47" parent="0" strtX="8980.0" strtY="7520.0" endX="8880.0" endY="7520.0" />
              <linkSegment id="36" parent="35" strtX="8360.0" strtY="7110.0" endX="8270.0" endY="7110.0" />
              <linkSegment id="48" parent="47" strtX="8880.0" strtY="7520.0" endX="8760.0" endY="7520.0" />
              <linkSegment id="37" parent="35" strtX="8360.0" strtY="7110.0" endX="8360.0" endY="6940.0" />
              <linkSegment id="39" parent="37" strtX="8360.0" strtY="6940.0" endX="8240.0" endY="6940.0" />
              <linkSegment id="29" parent="24" strtX="8680.0" strtY="7180.0" endX="8680.0" endY="7110.0" />
              <linkSegment id="19" parent="24" strtX="8680.0" strtY="7180.0" endX="8540.0" endY="7180.0" />
              <linkSegment id="0" strtX="8980.0" strtY="7520.0" />
            </segments>
            <drops>
              <drop ref="*" connectStart="0" />
              <drop ref="557:4" connectEnd="47" />
              <drop ref="558:4" connectEnd="48" />
              <drop ref="562:7" connectEnd="25" />
              <drop ref="525:6" connectEnd="19" />
              <drop ref="526:7" connectEnd="36" />
              <drop ref="527:7" connectEnd="39" />
            </drops>
          </linkBus>
          <linkBus labelX="15710.0" labelY="8900.0" labelDir="" src="492:7" >
            <drawStyle color="EX-pale-blue-magenta" style="solid" thick="regular" />
            <segments>
              <linkSegment id="0" strtX="9000.0" strtY="3980.0" />
              <linkSegment id="23" parent="47" strtX="8700.0" strtY="3980.0" endX="8700.0" endY="3850.0" />
              <linkSegment id="24" parent="23" strtX="8700.0" strtY="3850.0" endX="8700.0" endY="3570.0" />
              <linkSegment id="35" parent="24" strtX="8700.0" strtY="3570.0" endX="8380.0" endY="3570.0" />
              <linkSegment id="25" parent="23" strtX="8700.0" strtY="3850.0" endX="8750.0" endY="3850.0" />
              <linkSegment id="47" parent="0" strtX="9000.0" strtY="3980.0" endX="8700.0" endY="3980.0" />
              <linkSegment id="36" parent="35" strtX="8380.0" strtY="3570.0" endX="8290.0" endY="3570.0" />
              <linkSegment id="37" parent="35" strtX="8380.0" strtY="3570.0" endX="8380.0" endY="3400.0" />
              <linkSegment id="39" parent="37" strtX="8380.0" strtY="3400.0" endX="8260.0" endY="3400.0" />
            </segments>
            <drops>
              <drop ref="*" connectStart="0" />
              <drop ref="562:8" connectEnd="25" />
              <drop ref="526:8" connectEnd="36" />
              <drop ref="527:8" connectEnd="39" />
            </drops>
          </linkBus>
          <linkBus labelX="15690.0" labelY="10020.0" labelDir="" src="515:3" >
            <drawStyle color="EX-dark-yellow-green" style="solid" thick="regular" />
            <segments>
              <linkSegment id="0" strtX="8320.0" strtY="4720.0" />
              <linkSegment id="23" parent="41" strtX="8450.0" strtY="5190.0" endX="8580.0" endY="5190.0" />
              <linkSegment id="34" parent="38" strtX="8320.0" strtY="4700.0" endX="8280.0" endY="4700.0" />
              <linkSegment id="13" parent="39" strtX="8320.0" strtY="4340.0" endX="8250.0" endY="4340.0" />
              <linkSegment id="37" parent="0" strtX="8320.0" strtY="4720.0" endX="8320.0" endY="4830.0" />
              <linkSegment id="38" parent="0" strtX="8320.0" strtY="4720.0" endX="8320.0" endY="4700.0" />
              <linkSegment id="5" parent="37" strtX="8320.0" strtY="4830.0" endX="8250.0" endY="4830.0" />
              <linkSegment id="39" parent="38" strtX="8320.0" strtY="4700.0" endX="8320.0" endY="4340.0" />
              <linkSegment id="40" parent="37" strtX="8320.0" strtY="4830.0" endX="8450.0" endY="4830.0" />
              <linkSegment id="41" parent="40" strtX="8450.0" strtY="4830.0" endX="8450.0" endY="5190.0" />
              <linkSegment id="42" parent="40" strtX="8450.0" strtY="4830.0" endX="8450.0" endY="4800.0" />
              <linkSegment id="43" parent="42" strtX="8450.0" strtY="4800.0" endX="8500.0" endY="4800.0" />
            </segments>
            <drops>
              <drop ref="*" connectStart="0" />
              <drop ref="754:1" connectEnd="5" />
              <drop ref="528:4" connectEnd="43" />
              <drop ref="529:4" connectEnd="23" />
              <drop ref="779:1" connectEnd="34" />
              <drop ref="784:1" connectEnd="13" />
            </drops>
          </linkBus>
          <linkBus labelX="15690.0" labelY="11200.0" labelDir="" src="515:5" >
            <drawStyle color="EX-dark-yellow-green" style="solid" thick="regular" />
            <segments>
              <linkSegment id="0" strtX="8320.0" strtY="5900.0" />
              <linkSegment id="23" parent="41" strtX="8450.0" strtY="6370.0" endX="8580.0" endY="6370.0" />
              <linkSegment id="34" parent="38" strtX="8320.0" strtY="5880.0" endX="8280.0" endY="5880.0" />
              <linkSegment id="13" parent="39" strtX="8320.0" strtY="5520.0" endX="8250.0" endY="5520.0" />
              <linkSegment id="37" parent="0" strtX="8320.0" strtY="5900.0" endX="8320.0" endY="6010.0" />
              <linkSegment id="38" parent="0" strtX="8320.0" strtY="5900.0" endX="8320.0" endY="5880.0" />
              <linkSegment id="5" parent="37" strtX="8320.0" strtY="6010.0" endX="8250.0" endY="6010.0" />
              <linkSegment id="39" parent="38" strtX="8320.0" strtY="5880.0" endX="8320.0" endY="5520.0" />
              <linkSegment id="40" parent="37" strtX="8320.0" strtY="6010.0" endX="8450.0" endY="6010.0" />
              <linkSegment id="41" parent="40" strtX="8450.0" strtY="6010.0" endX="8450.0" endY="6370.0" />
              <linkSegment id="42" parent="40" strtX="8450.0" strtY="6010.0" endX="8450.0" endY="5980.0" />
              <linkSegment id="43" parent="42" strtX="8450.0" strtY="5980.0" endX="8500.0" endY="5980.0" />
            </segments>
            <drops>
              <drop ref="*" connectStart="0" />
              <drop ref="754:3" connectEnd="5" />
              <drop ref="528:5" connectEnd="43" />
              <drop ref="529:5" connectEnd="23" />
              <drop ref="779:3" connectEnd="34" />
              <drop ref="784:3" connectEnd="13" />
            </drops>
          </linkBus>
          <linkBus labelX="15690.0" labelY="12440.0" labelDir="" src="515:6" >
            <drawStyle color="EX-dark-yellow-green" style="solid" thick="regular" />
            <segments>
              <linkSegment id="0" strtX="8320.0" strtY="7140.0" />
              <linkSegment id="23" parent="41" strtX="8450.0" strtY="7610.0" endX="8580.0" endY="7610.0" />
              <linkSegment id="34" parent="38" strtX="8320.0" strtY="7120.0" endX="8280.0" endY="7120.0" />
              <linkSegment id="13" parent="39" strtX="8320.0" strtY="6760.0" endX="8250.0" endY="6760.0" />
              <linkSegment id="37" parent="0" strtX="8320.0" strtY="7140.0" endX="8320.0" endY="7250.0" />
              <linkSegment id="38" parent="0" strtX="8320.0" strtY="7140.0" endX="8320.0" endY="7120.0" />
              <linkSegment id="5" parent="37" strtX="8320.0" strtY="7250.0" endX="8250.0" endY="7250.0" />
              <linkSegment id="39" parent="38" strtX="8320.0" strtY="7120.0" endX="8320.0" endY="6760.0" />
              <linkSegment id="40" parent="37" strtX="8320.0" strtY="7250.0" endX="8450.0" endY="7250.0" />
              <linkSegment id="41" parent="40" strtX="8450.0" strtY="7250.0" endX="8450.0" endY="7610.0" />
              <linkSegment id="42" parent="40" strtX="8450.0" strtY="7250.0" endX="8450.0" endY="7220.0" />
              <linkSegment id="43" parent="42" strtX="8450.0" strtY="7220.0" endX="8500.0" endY="7220.0" />
            </segments>
            <drops>
              <drop ref="*" connectStart="0" />
              <drop ref="754:4" connectEnd="5" />
              <drop ref="528:6" connectEnd="43" />
              <drop ref="529:6" connectEnd="23" />
              <drop ref="779:4" connectEnd="34" />
              <drop ref="784:4" connectEnd="13" />
            </drops>
          </linkBus>
          <linkBus labelX="15690.0" labelY="10020.0" labelDir="" src="101:3" >
            <drawStyle color="EX-pale-yellow orange" style="solid" thick="regular" />
            <segments>
              <linkSegment id="33" parent="5" strtX="8340.0" strtY="4670.0" endX="8340.0" endY="4540.0" />
              <linkSegment id="0" strtX="8650.0" strtY="5380.0" />
              <linkSegment id="23" parent="33" strtX="8340.0" strtY="4540.0" endX="8260.0" endY="4540.0" />
              <linkSegment id="27" parent="0" strtX="8650.0" strtY="5380.0" endX="8650.0" endY="4810.0" />
              <linkSegment id="5" parent="28" strtX="8650.0" strtY="4670.0" endX="8340.0" endY="4670.0" />
              <linkSegment id="28" parent="27" strtX="8650.0" strtY="4810.0" endX="8650.0" endY="4670.0" />
              <linkSegment id="29" parent="27" strtX="8650.0" strtY="4810.0" endX="8760.0" endY="4810.0" />
              <linkSegment id="9" parent="5" strtX="8340.0" strtY="4670.0" endX="8250.0" endY="4670.0" />
            </segments>
            <drops>
              <drop ref="*" connectStart="0" />
              <drop ref="769:1" connectEnd="29" />
              <drop ref="535:3" connectEnd="9" />
              <drop ref="536:3" connectEnd="23" />
            </drops>
          </linkBus>
          <linkBus labelX="15690.0" labelY="11200.0" labelDir="" src="101:4" >
            <drawStyle color="EX-pale-yellow orange" style="solid" thick="regular" />
            <segments>
              <linkSegment id="33" parent="5" strtX="8340.0" strtY="5850.0" endX="8340.0" endY="5720.0" />
              <linkSegment id="0" strtX="8650.0" strtY="6560.0" />
              <linkSegment id="23" parent="33" strtX="8340.0" strtY="5720.0" endX="8260.0" endY="5720.0" />
              <linkSegment id="27" parent="0" strtX="8650.0" strtY="6560.0" endX="8650.0" endY="5990.0" />
              <linkSegment id="5" parent="28" strtX="8650.0" strtY="5850.0" endX="8340.0" endY="5850.0" />
              <linkSegment id="28" parent="27" strtX="8650.0" strtY="5990.0" endX="8650.0" endY="5850.0" />
              <linkSegment id="29" parent="27" strtX="8650.0" strtY="5990.0" endX="8760.0" endY="5990.0" />
              <linkSegment id="9" parent="5" strtX="8340.0" strtY="5850.0" endX="8250.0" endY="5850.0" />
            </segments>
            <drops>
              <drop ref="*" connectStart="0" />
              <drop ref="769:2" connectEnd="29" />
              <drop ref="535:4" connectEnd="9" />
              <drop ref="536:4" connectEnd="23" />
            </drops>
          </linkBus>
          <linkBus labelX="15690.0" labelY="12440.0" labelDir="" src="101:5" >
            <drawStyle color="EX-pale-yellow orange" style="solid" thick="regular" />
            <segments>
              <linkSegment id="33" parent="5" strtX="8340.0" strtY="7090.0" endX="8340.0" endY="6960.0" />
              <linkSegment id="0" strtX="8650.0" strtY="7800.0" />
              <linkSegment id="23" parent="33" strtX="8340.0" strtY="6960.0" endX="8260.0" endY="6960.0" />
              <linkSegment id="27" parent="0" strtX="8650.0" strtY="7800.0" endX="8650.0" endY="7230.0" />
              <linkSegment id="5" parent="28" strtX="8650.0" strtY="7090.0" endX="8340.0" endY="7090.0" />
              <linkSegment id="28" parent="27" strtX="8650.0" strtY="7230.0" endX="8650.0" endY="7090.0" />
              <linkSegment id="29" parent="27" strtX="8650.0" strtY="7230.0" endX="8760.0" endY="7230.0" />
              <linkSegment id="9" parent="5" strtX="8340.0" strtY="7090.0" endX="8250.0" endY="7090.0" />
            </segments>
            <drops>
              <drop ref="*" connectStart="0" />
              <drop ref="769:3" connectEnd="29" />
              <drop ref="535:5" connectEnd="9" />
              <drop ref="536:5" connectEnd="23" />
            </drops>
          </linkBus>
          <linkBus labelX="15690.0" labelY="10020.0" labelDir="" src="495:2" >
            <drawStyle color="EX-dark-purple" style="solid" thick="regular" />
            <segments>
            </segments>
            <drops>
              <drop ref="*" />
              <drop ref="552:3" />
            </drops>
          </linkBus>
          <linkBus labelX="15690.0" labelY="11200.0" labelDir="" src="495:4" >
            <drawStyle color="EX-dark-purple" style="solid" thick="regular" />
            <segments>
            </segments>
            <drops>
              <drop ref="*" />
              <drop ref="552:5" />
            </drops>
          </linkBus>
          <linkBus labelX="15690.0" labelY="12440.0" labelDir="" src="495:5" >
            <drawStyle color="EX-dark-purple" style="solid" thick="regular" />
            <segments>
            </segments>
            <drops>
              <drop ref="*" />
              <drop ref="552:6" />
            </drops>
          </linkBus>
          <linkBus labelX="15710.0" labelY="8900.0" labelDir="" src="495:6" >
            <drawStyle color="EX-dark-purple" style="solid" thick="regular" />
            <segments>
            </segments>
            <drops>
              <drop ref="*" />
              <drop ref="552:7" />
            </drops>
          </linkBus>
          <linkBus labelX="15690.0" labelY="11200.0" labelDir="" src="487:3" >
            <drawStyle color="EX-dark-gray-purple" style="solid" thick="regular" />
            <segments>
              <linkSegment id="0" strtX="8810.0" strtY="6330.0" />
              <linkSegment id="13" parent="0" strtX="8810.0" strtY="6330.0" endX="8810.0" endY="6400.0" />
              <linkSegment id="15" parent="13" strtX="8810.0" strtY="6400.0" endX="8720.0" endY="6400.0" />
              <linkSegment id="16" parent="13" strtX="8810.0" strtY="6400.0" endX="8830.0" endY="6400.0" />
              <linkSegment id="17" parent="9" strtX="8810.0" strtY="6310.0" endX="8780.0" endY="6310.0" />
              <linkSegment id="9" parent="0" strtX="8810.0" strtY="6330.0" endX="8810.0" endY="6310.0" />
              <linkSegment id="10" parent="9" strtX="8810.0" strtY="6310.0" endX="8860.0" endY="6310.0" />
            </segments>
            <drops>
              <drop ref="*" connectStart="0" />
              <drop ref="561:3" connectEnd="15" />
              <drop ref="815:1" connectEnd="16" />
              <drop ref="818:1" connectEnd="17" />
              <drop ref="819:1" connectEnd="10" />
            </drops>
          </linkBus>
          <linkBus labelX="15690.0" labelY="12440.0" labelDir="" src="487:4" >
            <drawStyle color="EX-dark-gray-purple" style="solid" thick="regular" />
            <segments>
              <linkSegment id="0" strtX="8810.0" strtY="7570.0" />
              <linkSegment id="13" parent="0" strtX="8810.0" strtY="7570.0" endX="8810.0" endY="7640.0" />
              <linkSegment id="15" parent="13" strtX="8810.0" strtY="7640.0" endX="8720.0" endY="7640.0" />
              <linkSegment id="16" parent="13" strtX="8810.0" strtY="7640.0" endX="8830.0" endY="7640.0" />
              <linkSegment id="17" parent="9" strtX="8810.0" strtY="7550.0" endX="8780.0" endY="7550.0" />
              <linkSegment id="9" parent="0" strtX="8810.0" strtY="7570.0" endX="8810.0" endY="7550.0" />
              <linkSegment id="10" parent="9" strtX="8810.0" strtY="7550.0" endX="8860.0" endY="7550.0" />
            </segments>
            <drops>
              <drop ref="*" connectStart="0" />
              <drop ref="561:4" connectEnd="15" />
              <drop ref="815:0" connectEnd="16" />
              <drop ref="818:0" connectEnd="17" />
              <drop ref="819:0" connectEnd="10" />
            </drops>
          </linkBus>
          <linkBus labelX="15690.0" labelY="10010.0" labelDir="" src="127:5" >
            <drawStyle color="EX-red" style="solid" thick="regular" />
            <segments>
              <linkSegment id="0" strtX="9160.0" strtY="6100.0" />
              <linkSegment id="13" parent="0" strtX="9160.0" strtY="6100.0" endX="9160.0" endY="5020.0" />
              <linkSegment id="5" parent="0" strtX="9160.0" strtY="6100.0" endX="9160.0" endY="7440.0" />
            </segments>
            <drops>
              <drop ref="*" connectStart="0" />
              <drop ref="724:5" connectEnd="13" />
              <drop ref="724:3" connectEnd="5" />
            </drops>
          </linkBus>
          <linkBus labelX="15710.0" labelY="8900.0" labelDir="" src="127:7" >
            <drawStyle color="EX-red" style="solid" thick="regular" />
            <segments>
              <linkSegment id="0" strtX="9140.0" strtY="3800.0" />
              <linkSegment id="3" parent="0" strtX="9140.0" strtY="3800.0" endX="9140.0" endY="3900.0" />
            </segments>
            <drops>
              <drop ref="*" connectStart="0" />
              <drop ref="724:4" connectEnd="3" />
            </drops>
          </linkBus>
          <linkBus labelX="15710.0" labelY="8900.0" labelDir="" src="515:7" >
            <drawStyle color="EX-dark-yellow-green" style="solid" thick="regular" />
            <segments>
              <linkSegment id="0" strtX="8340.0" strtY="3600.0" />
              <linkSegment id="34" parent="38" strtX="8340.0" strtY="3580.0" endX="8300.0" endY="3580.0" />
              <linkSegment id="13" parent="39" strtX="8340.0" strtY="3220.0" endX="8270.0" endY="3220.0" />
              <linkSegment id="37" parent="0" strtX="8340.0" strtY="3600.0" endX="8340.0" endY="3710.0" />
              <linkSegment id="38" parent="0" strtX="8340.0" strtY="3600.0" endX="8340.0" endY="3580.0" />
              <linkSegment id="5" parent="37" strtX="8340.0" strtY="3710.0" endX="8270.0" endY="3710.0" />
              <linkSegment id="39" parent="38" strtX="8340.0" strtY="3580.0" endX="8340.0" endY="3220.0" />
            </segments>
            <drops>
              <drop ref="*" connectStart="0" />
              <drop ref="754:5" connectEnd="5" />
              <drop ref="779:5" connectEnd="34" />
              <drop ref="784:5" connectEnd="13" />
            </drops>
          </linkBus>
          <linkBus labelX="8880.0" labelY="4920.0" labelDir="" src="16:3" >
            <drawStyle color="EX-dark-orange" style="solid" thick="regular" />
            <segments>
              <linkSegment id="44" parent="43" strtX="8440.0" strtY="5280.0" endX="8440.0" endY="5360.0" />
              <linkSegment id="11" parent="30" strtX="8330.0" strtY="4330.0" endX="8240.0" endY="4330.0" />
              <linkSegment id="55" parent="54" strtX="8330.0" strtY="4840.0" endX="8440.0" endY="4840.0" />
              <linkSegment id="45" parent="43" strtX="8440.0" strtY="5280.0" endX="8550.0" endY="5280.0" />
              <linkSegment id="56" parent="55" strtX="8440.0" strtY="4840.0" endX="8440.0" endY="5200.0" />
              <linkSegment id="25" parent="56" strtX="8440.0" strtY="5200.0" endX="8560.0" endY="5200.0" />
              <linkSegment id="36" parent="54" strtX="8330.0" strtY="4840.0" endX="8270.0" endY="4840.0" />
              <linkSegment id="39" parent="53" strtX="8330.0" strtY="4660.0" endX="8240.0" endY="4660.0" />
              <linkSegment id="29" parent="0" strtX="8330.0" strtY="4570.0" endX="8330.0" endY="4550.0" />
              <linkSegment id="0" strtX="8330.0" strtY="4570.0" />
              <linkSegment id="30" parent="29" strtX="8330.0" strtY="4550.0" endX="8330.0" endY="4330.0" />
              <linkSegment id="53" parent="0" strtX="8330.0" strtY="4570.0" endX="8330.0" endY="4660.0" />
              <linkSegment id="31" parent="29" strtX="8330.0" strtY="4550.0" endX="8270.0" endY="4550.0" />
              <linkSegment id="54" parent="53" strtX="8330.0" strtY="4660.0" endX="8330.0" endY="4840.0" />
              <linkSegment id="21" parent="44" strtX="8440.0" strtY="5360.0" endX="8550.0" endY="5360.0" />
              <linkSegment id="43" parent="56" strtX="8440.0" strtY="5200.0" endX="8440.0" endY="5280.0" />
            </segments>
            <drops>
              <drop ref="*" connectStart="0" />
              <drop ref="755:1" connectEnd="21" />
              <drop ref="756:1" connectEnd="45" />
              <drop ref="757:1" connectEnd="25" />
              <drop ref="780:1" connectEnd="31" />
              <drop ref="781:1" connectEnd="39" />
              <drop ref="782:1" connectEnd="36" />
              <drop ref="783:1" connectEnd="11" />
            </drops>
          </linkBus>
          <linkBus labelX="8880.0" labelY="6100.0" labelDir="" src="16:5" >
            <drawStyle color="EX-dark-orange" style="solid" thick="regular" />
            <segments>
              <linkSegment id="44" parent="43" strtX="8440.0" strtY="6460.0" endX="8440.0" endY="6540.0" />
              <linkSegment id="11" parent="30" strtX="8330.0" strtY="5510.0" endX="8240.0" endY="5510.0" />
              <linkSegment id="55" parent="54" strtX="8330.0" strtY="6020.0" endX="8440.0" endY="6020.0" />
              <linkSegment id="45" parent="43" strtX="8440.0" strtY="6460.0" endX="8550.0" endY="6460.0" />
              <linkSegment id="56" parent="55" strtX="8440.0" strtY="6020.0" endX="8440.0" endY="6380.0" />
              <linkSegment id="25" parent="56" strtX="8440.0" strtY="6380.0" endX="8560.0" endY="6380.0" />
              <linkSegment id="36" parent="54" strtX="8330.0" strtY="6020.0" endX="8270.0" endY="6020.0" />
              <linkSegment id="39" parent="53" strtX="8330.0" strtY="5840.0" endX="8240.0" endY="5840.0" />
              <linkSegment id="29" parent="0" strtX="8330.0" strtY="5750.0" endX="8330.0" endY="5730.0" />
              <linkSegment id="0" strtX="8330.0" strtY="5750.0" />
              <linkSegment id="30" parent="29" strtX="8330.0" strtY="5730.0" endX="8330.0" endY="5510.0" />
              <linkSegment id="53" parent="0" strtX="8330.0" strtY="5750.0" endX="8330.0" endY="5840.0" />
              <linkSegment id="31" parent="29" strtX="8330.0" strtY="5730.0" endX="8270.0" endY="5730.0" />
              <linkSegment id="54" parent="53" strtX="8330.0" strtY="5840.0" endX="8330.0" endY="6020.0" />
              <linkSegment id="21" parent="44" strtX="8440.0" strtY="6540.0" endX="8550.0" endY="6540.0" />
              <linkSegment id="43" parent="56" strtX="8440.0" strtY="6380.0" endX="8440.0" endY="6460.0" />
            </segments>
            <drops>
              <drop ref="*" connectStart="0" />
              <drop ref="755:2" connectEnd="21" />
              <drop ref="756:2" connectEnd="45" />
              <drop ref="757:2" connectEnd="25" />
              <drop ref="780:3" connectEnd="31" />
              <drop ref="781:3" connectEnd="39" />
              <drop ref="782:3" connectEnd="36" />
              <drop ref="783:3" connectEnd="11" />
            </drops>
          </linkBus>
          <linkBus labelX="8880.0" labelY="7340.0" labelDir="" src="16:6" >
            <drawStyle color="EX-dark-orange" style="solid" thick="regular" />
            <segments>
              <linkSegment id="44" parent="43" strtX="8440.0" strtY="7700.0" endX="8440.0" endY="7780.0" />
              <linkSegment id="11" parent="30" strtX="8330.0" strtY="6750.0" endX="8240.0" endY="6750.0" />
              <linkSegment id="55" parent="54" strtX="8330.0" strtY="7260.0" endX="8440.0" endY="7260.0" />
              <linkSegment id="45" parent="43" strtX="8440.0" strtY="7700.0" endX="8550.0" endY="7700.0" />
              <linkSegment id="56" parent="55" strtX="8440.0" strtY="7260.0" endX="8440.0" endY="7620.0" />
              <linkSegment id="25" parent="56" strtX="8440.0" strtY="7620.0" endX="8560.0" endY="7620.0" />
[truncated: 234,530 more chars]
